# Supplementary material for: Complex Evolution of Light-Dependent Protochlorophyllide Oxidoreductases in Aerobic Anoxygenic Phototrophs: Origin, Phylogeny, and Function
Source: Mol Biol Evol. 2020 Sep 15;38(3):819–37. doi: 10.1093/molbev/msaa234 (PMC7947762; doi:10.1093/molbev/msaa234)
Supplement: msaa234_Supplementary_Data [file msaa234_supplementary_data.zip]

Archive with 5 entries (5 files):
- aln-d241-trimmed.txt
- Schneidewind_et_al_2020_SUPPLEMENT-R3_FINAL_unmarked.pdf
- seq-d241.txt
- Table-S10.xlsx
- Table-S13-Genomic-islands-analysis.xlsx
