# Supplementary material for: Complex Evolution of Light-Dependent Protochlorophyllide Oxidoreductases in Aerobic Anoxygenic Phototrophs: Origin, Phylogeny, and Function
Source: Mol Biol Evol. 2020 Sep 15;38(3):819–37. doi: 10.1093/molbev/msaa234 (PMC7947762; doi:10.1093/molbev/msaa234)
Supplement: msaa234_Supplementary_Data [file msaa234_supplementary_data.zip › aln-d241-trimmed.txt]

>WP_088893431.1 6-320 protochlorophyllide oxidoreductase [Leptolyngbya ohadii]
KPT-------VIITGASSGVGLYTAKAMAQR--G-WFVVMACRNLEKAEKAAQSVGIPK---DSYTIIHIDL
GSLDSVKQFVQD----FRAT---GRTLEALLCNAAIYMPLIKEPLWSPEGYELTMTTNHLGHFLLCNLMLDD
L------KQS--------PAS----------DKRLVILGTVTH-NPDELGGKIP-PRP-DLGNFEGFEAGFK
NPITMA-----------DGKDFEPVKAYKDSKVCNVLTMRELHRRY-HDSTGITFSSLYPGCVADTPLFRNH
YKLFQRIFPLFQ---KYVTGGYVSQELSGERVAMVLADPAY-RQSGAYWSWGNRQKKDGK-SFIRQVSPQAR
DDEKAQRMWVLSEKLVGLA
>ARV58105.1 6-320 protochlorophyllide oxidoreductase [Nostocales cyanobacterium HT-58-2]
KLT-------VVITGASSGVGLYAAKALSKR--G-WHIVMACRDLPKTEKAAQTVGIPT---DSYTIMHIDL
ASLESVRQFVKD----FRAS---GRSLDALVCNAAIYMPLLKEPLRSPEGYELSVATNHLGHFLLCNLMLED
L------KNA--------STS----------DPRLVILGTVTH-NPDELGGKIP-PRP-DLGNLDGFAAGFK
EPISMI-----------DGKKFEPVKAYKDSKVCNVLTMRELHRRY-HESTGITFTSLYPGCVADTPLFRNH
FPLFQKLFPKFQ---KYITGGYVSQELAGERVAAVVADPEY-KQSGAYWSWGNRQKKDGK-SFVQKVSPQAR
DDEKGERMWELSAKLVGLA
>OKH43182.1 6-320 protochlorophyllide oxidoreductase [Scytonema sp. HK-05]
NST-------VVITGASSGVGLYAAKALSQR--G-WHVVMACRDLAKAEKAAQTVGMSQ---DSYTLMHIDL
ASLESVRQFVKD----FRSS---GKSLDALVCNAAIYMPLLKEPLRSPEGYELSVATNHLGHFLLCNLMLED
L------KHS--------SSS----------DPRLVILGTVTH-NPDELGGKIP-PRP-DLGNLDGFAAGFK
EPISMI-----------DGKKFEPVKAYKDSKVCNVLTMRELHRRY-HESTGITFTSLYPGCVAETPLFRNH
YPLFQKLFPKFQ---KYITGGYVSQELAGERVAVVVADPEY-KQSGAYWSWGNRQKKNGK-SFVQKVSPQAR
DDEKGDRMWELSAKLVGLA
>KIJ77274.1 6-320 protochlorophyllide oxidoreductase [Tolypothrix campylonemoides VB511288]
NST-------VVITGASSGVGLYAAKALSQR--G-WHVVMACRDLAKAEKAAQTVGMPQ---DSYTLMHIDL
ASLESVRQFVKD----FRAS---GKSLDALVCNAAIYMPLLKEPLRSPEGYELSVATNHLGHFLLCNLMLED
L------KHS--------SSS----------DRRLVILGTVTH-NPDELGGKIP-PRP-DLGNLDGFAAGFK
EPISMI-----------DGKKFEPVKAYKDSKVCNVLTMRELHRRY-HESTGITFTSLYPGCVAETPLFRNH
YPLFQKLFPKFQ---KYITGGYVSQDLAGERVAAVVADPEY-KQSGAYWSWGNRQKKNGK-SFVQKVSPQAR
DDEKGDRMWELSAKLVGLA
>ODN59681.1 6-320 protochlorophyllide oxidoreductase [Scytonema millei VB511283]
KST-------VVITGASSGIGLYAAKALTDK--G-WHVVMACRDLPKTQKAVQTLGIPQ---DSYTIIHIDL
ASLESVRQFVKN----FRAS---GKSLDALVCNAAIYMPLLKEPLRSQEGYELSVATNHLGHFLLCNLLLED
L------KNS--------SSS----------DARLVILGTVTH-NPDELGGKIP-PRP-DLGNLDGFAAGFK
EPISMI-----------DGKKFEPVKAYKDSKVCNVLTMRELHRRY-HESTGITFSSLYPGCVAETPLFRNH
YPLFQKLFPKFQ---KYITGGYVSVELAGERVAAVVADPEY-KQSGAYWSWGNRQKKDGK-SFVQKVSPQAR
DDEKAKRMWELSEKLVGLA
>OUL21198.1 6-320 protochlorophyllide oxidoreductase [Nostoc sp. T09]
KPT-------VIITGASSGVGLYTAKAMANK--G-WHVVMACRDLAKAETAAQSVGIPK---DSYTIIHIDL
GSLDSVRQFVNN----FRAS---GKTLDALLCNAAIYMPLIKEPLRSPEGYELTMTTNHLGHFLLCNLLLED
L------KKS--------SYS----------DRRLVILGTVTH-NPDELGGKIP-PRP-DLGNLEGFAAGFK
EPISMI-----------DGKKFEPVKAYKDSKVCNVLTMRELHRRY-HDTTGIVFSSLYPGCVAETPLFRNH
YPLFQKIFPLFQ---KYITGGYVSQELSGERVASVIADTEY-KQSGAYWSWGNRQKKDGK-SFVQRVSPQAR
DDEKAERLWDLSAKLVGLA
>BAY60042.1 6-320 protochlorophyllide oxidoreductase [Calothrix brevissima NIES-22]
KPT-------VIITGASSGVGLYTAKAMANK--G-WHVVMACRNLEKAEAAAQSVGIPK---DSYTVLHIDL
GSLDSVRQFVNN----FRST---GKSLDALLCNAAIYMPLIKEPLRSPEGYELTMTTNHLGHFLLCNLLLED
L------KKS--------SYS----------DRRLVILGTVTH-NPDELGGKIP-PRP-DLGDLEGFANGFK
APITMI-----------DGKKFEPVKAYKDSKVCNVLTMRELHRRY-HDSTGIVFSSLYPGCVAETPLFRNH
YPLFQKIFPIFQ---KYITGGYVSQELSGERVASVIADPEY-KQSGAYWSWGNRQKKDRK-SFVQKVSPQAR
DDEKAEKLWDLSAKLVGLA
>EKF03863.1 6-320 light-dependent protochlorophyllide reductase [Tolypothrix sp. PCC 7601]
KST-------VVITGASSGVGLYTAKAMANK--G-WHVVMACRNLAKAEEAAQSVGIPR---DSHTILHLDL
GSLDSVRQFVSN----FRAT---GKTLDALLCNAAIYMPLIKEPLWSPEGYELTMTTNHLGHFLLCNLMLED
M------KNS--------PYR----------DRRLVILGTVTH-NPDELGGKIP-PRP-DLGNLEGFSAGFK
APITMI-----------DGKKFEPVKAYKDSKVCNVLTMRELHRRY-HESTGITFSSLYPGCVAETPLFRNH
YPLFQKIFPLFQ---KYITGGYVSQDLSGERVAAVLADPEY-KQSGAYWSWGNRQKKDGK-SFVQRVSPQAR
DDEKAERLWDLSEKLVGLA
>BAY94214.1 6-320 protochlorophyllide oxidoreductase [Fremyella diplosiphon NIES-3275]
KST-------VVITGASSGVGLYTAKAMANK--G-WHVVMACRNLAKAEEAAQSVGIPR---DSHTILHLDL
GSLDSVRQFVSN----FRAT---GKTLDALLCNAAIYMPLIKEPLWSPEGYELTMTTNHLGHFLLCNLMLED
M------KNS--------PYR----------DRRLVILGTVTH-NPDELGGKIP-PRP-DLGNLEGFSAGFK
APITMI-----------DGKKFEPVKAYKDSKVCNVLTMRELHRRY-HESTGITFSSLYPGCVAETPLFRNH
YPLFQKIFPLFQ---KYITGGYVSQDLSGERVAAVLADPEY-KQSGAYWSWGNRQKKDGK-SFVQRVSPQAR
DDEKAERLWDLSEKLVGLA
>BAZ73107.1 6-320 protochlorophyllide oxidoreductase [Aulosira laxa NIES-50]
KST-------VVITGASSGVGLYTAKAMANK--G-WHVVMACRNLAKAEEAAQSVGIPR---DSHTIMHLDL
GSLDSVRQFVSN----FRAS---GKTLDALLCNAAIYMPLIKEPLRSPEGYELTMTTNHLGHFLLCNLMLED
M------KNS--------PYR----------DRRLVILGTVTH-NPDELGGKIP-PRP-DLGNLEGFSAGFK
APISMI-----------DGKKFEPVKAYKDSKVCNVLTMRELHRRY-HDSTGITFSSLYPGCVAETPLFRNH
YPLFQKIFPLFQ---KYITGGYVSQELSGERVAAVIADPEY-KQSGAYWSWGNRQKKEGK-SFVQRVSPQAR
DDEKAERLWDLSEKLVGLA
>OKH10961.1 6-320 protochlorophyllide oxidoreductase [Fischerella major NIES-592]
KST-------VIITGASSGVGLYSAKALAKR--G-WHVVMACRDLAKAEKAAQTVGIPQ---DSYTIMHIDL
SSLESVRQFVKD----FRAS---GKSLEALVCNAAIYMPLLKQPLRSPEGYELTVATNHLGHFLLCNLMLED
L------KNS--------PAA----------DKRLVILGTVTH-NPDELGGKIP-PRP-DLGDLKGFEQGFK
EPITMI-----------DGKKFEPVKAYKDSKVCNVLTMRELHRRY-HESTGIIFSSLYPGCVAETPLFRNH
YPLFQKLFPLFQ---KYITGGYVSQELSGERVAAVVADPEY-AQSGVYWSWGNRQKKDGK-SFVQRVSPQAR
DDAKGERMWDLSAKLVGIA
>PLZ96464.1 6-320 protochlorophyllide oxidoreductase [Fischerella thermalis CCMEE 5196]
KST-------VIITGASSGVGLYSAKALAKR--G-WHVVMACRDLAKAEKAAQTVGIPQ---DSYTIMHIDL
SSLESVRQFVKD----FRAS---GKSLEALVCNAAIYMPLLKRPLRSPEGYELTVATNHLGHFLLCNLMLED
L------KNS--------PAA----------DKRLVILGTVTH-NPDELGGKIP-PRP-DLGDLKGFEQGFK
EPITMI-----------DGKKFEPVKAYKDSKVCNVLTMRELHRRY-HKSTGIIFSSLYPGCVAETPLFRNH
YPLFQKLFPLFQ---KYITGGYVSQELSGERVAAVVADPEY-AQSGVYWSWGNRQKKDGK-SFVQRVSPQAR
DDAKGERMWDLSAKLVGIA
>PLZ52490.1 6-320 protochlorophyllide oxidoreductase [Fischerella thermalis WC441]
KST-------VIITGASSGVGLYSAKALAKR--G-WHVVMACRDLAKAEKAAQTVGIPQ---DSYTIMHIDL
SSLESVRQFVKD----FRAS---GKSLEALVCNAAIYMPLLKRPLRSPEGYELTVATNHLGHFLLCNLMLED
L------KNS--------PAA----------DKRLVILGTVTH-NPDELGGKIP-PRP-DLGDLKGFEQGFK
EPITMI-----------DGKKFEPVKAYKDSKVCNVLTMRELHRRY-HESTGIIFSSLYPGCVAETPLFRNH
YPLFQKLFPLFQ---KYITGGYVSQELSGERVAAVVADPEY-AQSGVYWSWGNRQKKDGK-SFVQQVSPQAR
DDAKGERMWDLSAKLVGIA
>PMB29318.1 6-320 protochlorophyllide oxidoreductase [Fischerella thermalis BR2B]
KST-------VIITGASSGVGLYSAKALAKR--G-WHVVMACRDLAKAEKAAQTVGIPQ---DSYTIMHIDL
SSLESVRQFVKD----FRAS---GKSLEALVCNAAIYMPLLKRPLRSPEGYELTVATNHLGHFLLCNLMLED
L------KNS--------PAA----------DKRLVILGTVTH-NPDELGGKIP-PRP-DLGDLKGFEQGFK
EPITMI-----------DGKKFEPVKAYKDSKVCNVLTMRELHRRY-HESTGIIFSSLYPGCVAETPLFRNH
YPLFQKLFPLFQ---KYITGGYVSQELSGERVAAVVADPEY-AQSGVYWSWGNRQKKDGK-SFVQQVSPQAR
DDAKGERMWDLSAKLVGIA
>EHC10076.1 19-333 light-dependent protochlorophyllide reductase [Fischerella sp. JSC-11]
KST-------VIITGASSGVGLYSAKALAKR--G-WHVVMACRDLAKAEKAAQTVGIPQ---DSYTIMHIDL
SSLESVRQFVKD----FRAS---GKSLEALVCNAAIYMPLLKRPLRSPEGYELTVATNHLGHFLLCNLMLED
L------KNS--------PAA----------DKRLVILGTVTH-NPDELGGKIP-PRP-DLGDLKGFEQGFK
EPITMI-----------DGKKFEPVKAYKDSKVCNVLTMRELHRRY-HESTGIIFSSLYPGCVAETPLFRNH
YPLFQKLFPLFQ---KYITGGYVSQELSGERVAAVVADPEY-AQSGVYWSWGNRQKKDGK-SFVQQVSPQAR
DDAKGERMWDLSAKLVGIA
>KOP24851.1 6-320 protochlorophyllide oxidoreductase [Hapalosiphon sp. MRB220]
KST-------VIITGASSGVGLYSAKALAKR--G-WHVVMACRDLAKAEKAAQSVGIPQ---DSYTIMHIDL
ASLESVRQFVKD----FRAS---GKSLEALVCNAAIYMPLLKQPLRSPEGYELSVATNHLGHFLLCNLMLED
L------KNS--------PAT----------DKRLVILGTVTH-NPDELGGKIP-PRP-DLGDLKGFEQGFK
EPITMI-----------DGKKFEPVKAYKDSKVCNVLTMRELHRRY-HDSTGIIFSSLYPGCVAETPLFRNH
YPLFQKLFPLFQ---KHITGGYVSQELSGERVAAVVADPEY-AQSGAYWSWGNRQKKDGK-SFVQRVSPQAR
DDAKGERMWDLSAKLVGIA
>WP_016860488.1 6-320 protochlorophyllide oxidoreductase [Fischerella muscicola]
KST-------VVITGASSGVGLYSAKALAKR--G-WHVVMACRDLAKAEKAAQSVGIPQ---DSYTIMHIDL
ASLESVRQFVKD----FRAS---GKSLEALVCNAAIYMPLLKQPLRSPEGYELSVATNHLGHFLLCNLMLED
L------KNS--------PAT----------DKRLVILGTVTH-NPDELGGKIP-PRP-DLGDLKGFEQGFK
EPITMI-----------DGKKFEPVKAYKDSKVCNVLTMRELHRRY-HDSTGIIFSSLYPGCVAETPLFRNH
YPLFQKLFPLFQ---KHITGGYVSQELSGERVAAVVVDPEY-AQSGAYWSWGNRQKKDGK-SFVQRVSPQAR
DDAKGERMWDLSAKLVGIA
>WP_026087732.1 6-320 protochlorophyllide oxidoreductase [Chlorogloeopsis fritschii]
KST-------VVITGASSGVGLYAAKALAKR--G-WDVVMACRDLEKAEKAAQSVGIPK---DSYTIMHIDL
GSLDSVRQFVNN----FRAS---GKSLDALVCNAAIYMPLIKEPLRSPEGYELTVTTNHLGHFLLCNLMLED
L------KNS--------NAS----------DRRLVILGTVTH-NPDELGGKIP-PRP-DLGNLDGFAAGFK
EPISMI-----------DGKKFEPVKAYKDSKVCNVLTMRELHRRY-HESTGIIFSSLYPGCVAETPLFRNH
YPLFQKLFPLFQ---KYITGGYVSQELAGERVAAVVADPEY-KQSGVYWSWGNRQKKDGK-SFVQRVSPQAR
DDERAERMWELSNKLVGLA
>WP_017321331.1 6-320 protochlorophyllide oxidoreductase [cyanobacterium PCC 7702]
QST-------VIITGASSGVGLHAAKALAKR--G-WNVVMACRDLQKAKKAAESVEMPE---DSYTIMHIDL
GSLNSVREFVNN----FRAS---GKSLDALVCNAAIYMPLLKQPLRSPEGYELTVATNHLGHFLLCNLMLED
L------KKS--------NAS----------DRRLVILGTVTH-NPDELGGKIP-PRP-DLGNLDGFAAGFK
EPIAMI-----------DGKKFEPVKAYKDSKVCNVLTMRELHRRY-HESTGIVFSCLYPGCVADTPLFRHH
YPLFQKLFPLFQ---KYITGGYVSQELAGERVAAVVADPEY-RQSGVYWSWGNRQKKNGK-PYVQQVSPQAR
DDEKAKRMWELSEKLVGLA
>WP_017315025.1 6-320 protochlorophyllide oxidoreductase [Mastigocladopsis repens]
KST-------VVITGASSGVGLQAAKALSQR--G-WHVVMACRDLSKAEKAAQTVGMPQ---DSYTIMHIDL
ASLESVRQFVNN----FRAS---SRSLDALVCNAAIYMPLLKEPLRSPEGFELSVATNHLGHFLLCNLMLED
L------KNS--------SAA----------ERRLVILGTVTH-NPDELGGKIP-PRP-DLGDLKGFAEGFK
APIAMI-----------DGKKFEPVKAYKDSKVCNVLTMRELHRRY-HESTGIVFSSLYPGCVATTALFRNH
YPLFQKLFPVFQ---KYITGGFVSQELSGERVAAVVADPEY-NQSGVYWSWGNRQKKDGK-SFVQKVSPQAR
DDEKAERMWDLSTKLVGLA
>ALF52506.1 6-320 protochlorophyllide oxidoreductase [Nostoc piscinale CENA21]
KST-------VVITGASSGVGLYAAKAFARR--G-WHVVMACRDLAKAEKAAQEVGIPK---DSYTIMHIDL
GSLDSVRQFVNN----FRVS---GKYLDAVVANAAIYMPLIKEPLRSPEGYELTMTTNHLGHFLLCKLLLED
M------KKS--------PAA----------DKRMVILGTVTH-NPDELGGKIP-PRP-DLGDLEGFAAGFK
APISMI-----------DGKKFEPVKAYKDSKVCNVLTMRELHRRY-HESTGITFTSLYPGCVAETPLFRNH
YPLFQKLFPLFQ---KYITGGYVSQDTAGERVAAVVIEPEY-KQSGAYWSWGNRQKKDGK-SFVQTVSPQAR
DDAKAERLWDLSEKLVGLA
>BAY17144.1 6-320 protochlorophyllide oxidoreductase [Anabaenopsis circularis NIES-21]
KST-------VVITGASSGVGLYAAKAFARR--G-WHVVMACRDLVKAEKAAQEVGIPK---DSYTLMHIDL
GSLDSVRQFVNN----FRAS---GQSLDAVVGNAAIYMPLIKEPLRSPEGYELTMTTNHLGHFLLCKLLLED
L------KKS--------PAA----------DKRMVILGTVTH-NPDELGGKIP-PRP-DLGELEGFVAGFK
SPISMI-----------DGKKFEPVKAYKDSKVCNVLTMRELHRRY-HESTGITFTSLYPGCVAETPLFRNH
YPLFQKLFPLFQ---KYITGGYVSQELAGERVAAVVIEPEY-KQSGAYWSWGNRQKKEGK-SFVQRVSPQAR
DDAKAERLWDLSEKLVGLA
>ABA19920.1 6-320 NADPH-protochlorophyllide oxidoreductase [Anabaena variabilis ATCC 29413]
KST-------VIVTGASSGVGLYAAKALAKR--G-WHVVMACRNLEKAEQAAQEVGIPK---DSYTIIHIDL
GSLDSVRQFVND----FRAT---GKSLDALLCNAAIYMPLIKEPLRSPEGYELTMTTNHLGHFLLCKLMLED
L------QKS--------SAA----------DKRLVILGTVTH-NPDELGGKIP-PRP-DLGNLEGFAQGFK
PPISMI-----------DGKKFEPVKAYKDSKVCNVLTMRELHRRY-HESTGITFTSLYPGCVAETPLFRNH
YPLFQKIFPLFQ---KYITGGYVSQELAGERVADVIAAPEY-KQSGAYWSWGNRQKKDGK-SFVQKVSPQAR
DDEKAERLWDLSEKLVGLE
>BAY67361.1 6-320 protochlorophyllide oxidoreductase [Trichormus variabilis NIES-23]
KST-------VIVTGASSGVGLYAAKALAKR--G-WHVVMACRNLEKAEQAAQEVGIPK---DSYSIIHIDL
GSLDSVRQFVND----FRAT---GKSLDALLCNAAIYMPLIKEPLRSPEGYELTMTTNHLGHFLLCKLMLED
L------QKS--------SAV----------DKRLVILGTVTH-NPDELGGKIP-PRP-DLGNLEGFAQGFK
PPISMI-----------DGKKFEPVKAYKDSKVCNVLTMRELHRRY-HESTGITFTSLYPGCVAETPLFRNH
YPLFQKIFPLFQ---KYITGGYVSQELAGERVADVIAAPEY-KQSGAYWSWGNRQKKDGK-SFVQKVSPQAR
DDEKAERLWDLSEKLVGLE
>OKH28833.1 6-320 protochlorophyllide oxidoreductase [Chroogloeocystis siderophila 5.2 s.c.1]
KST-------VVITGASSGVGLYAAKAFAQR--G-WHVVMACRNLEKAKDAAESVEIPQ---DSYTVMHIDL
GSLDSVRKFVND----FRAS---GKSLDALVCNAAIYMPLLKEPQRSPEGYELTMTTNHLGHFLLCNLMLED
L------KNS--------PAT----------DKRVVILGTVTH-NPDELGGKIP-PRP-DLGNLDGFAEGFK
APISMV-----------DGKKFEPVKAYKDSKVCNVLTMRELHRRY-HDATGITFTSLYPGCVADTPLFRNH
YPLFQKLFPLFQ---KYITGGYVSQELAGERVAAVVIDPEY-KQSGVYWSWGNRQKKDGK-PFVQKVSPQAS
DDTKAERMWDLSEKLVGLA
>AFZ30013.1 6-320 NADPH-protochlorophyllide oxidoreductase [Gloeocapsa sp. PCC 7428]
KST-------VVITGASSGVGLYAAKAFARR--G-WHVVMACRNLEKAKDAAESVGIPQ---DSYTVMHIDL
GSLDSVRKFVND----FRAS---GKSLDALVCNAAIYMPLLKEPQRSPEGYELTMTTNHLGHFLLCNLMLED
L------KNS--------PAT----------DKRVVILGTVTH-NPDELGGKIP-PRP-DLGNLDGFAEGFK
APISMV-----------DGKKFEPVKAYKDSKVCNVLTMRELHRRY-HDATEITFTSLYPGCVADTPLFRNH
YPLFQKLFPLFQ---KYITGGYVSQELAGERVAAVVIDPEY-KQSGVYWSWGNRQKKDGK-PFVQKVSPQAS
DDTKAERMWDLSEKLVGLA
>WP_105221942.1 6-319 protochlorophyllide oxidoreductase [Gloeocapsopsis sp. AAB1 = 1H9]
KST-------VIITGASSGVGLYAAKALAQR--G-WHVVMACRNLEKAKNAAESVGIPQ---GSYTVMHIDL
GSLDSVRKFVND----FRAS---GKSLDALVCNAAIYMPLLKEPQRSPEGYELTMTTNHLGHFLLCNLMLED
L------KNS--------PAT----------DKRVVILGTVTH-NPDELGGKIP-PRP-DLGNLDGFADGFK
APISMI-----------DGKKFEPVKAYKDSKVCNVLTMRELHRRY-QDTTGITFTSLYPGCVADTPLFRNH
YPLFQKLFPLFQ---KYITGGYVSQDLAGERVAAVVIDPEY-KQSGVYWSWGNRQKKDGK-PFVQKVSPQAR
DDAKAERMWDLSEKLIEA-
>KOR38415.1 6-320 protochlorophyllide oxidoreductase [Planktothricoides sp. SR001]
KST-------VIVTGASSGVGLYAAKALAKR--G-WYVIMACRNLEKAEKAAQEVGIPK---DSYKILHIDL
GSLDSVRRFIND----FRAT---GRSLEALVCNAAIYMPLIKEPLRSPEGYELSMATNHLGHFLLCSVMLED
M------KRS--------PAA----------DKRMILLGTVTH-NPDELGGKIP-PRP-DLGNLEGFALGFK
EPVSMI-----------DGKKFEPVKAYKDSKVCNVLTMRELHHRY-HESTGITFSSLYPGCVADTPLFRNH
YPLFQKIFPLFQ---KYITGGYVSQDLAGERVAAVVVDPEY-KQSGAYWSWGNRQKKGRK-SFVQKVSPQAR
DDEKAERLWDLSAKLVGLA
>OEJ72378.1 6-320 protochlorophyllide oxidoreductase [Desertifilum sp. IPPAS B-1220]
KST-------VVVTGASSGVGLYAAKALAKR--G-WHVIMACRDLDKAGKAAESIEIPQ---GSYTLMHIDL
GSLESVRRFVDN----FRAR---GFTLDALVCNAAIYMPLIKEPLRSPEGYELTMTTNHLGHFLLCNLMLED
L------KRS--------SYG----------DRRLVILGTVTH-NPDELGGKIP-PRP-DLGNLEGFAEGFK
EPISMI-----------DGKSFEPVKAYKDSKVCNVLTMRELHRRY-HESTGITFSSLYPGCVAETPLFRNH
YPLFQKLFPLFQ---KYITGGYVSQELAGERVAAVIADPEY-KQSGVYWSWGNRQKKEGK-SFVQKVSPQAR
DDEKAEQMWDLSAKLVQTA
>AFZ12554.1 6-320 NADPH-protochlorophyllide oxidoreductase [Crinalium epipsammum PCC 9333]
KST-------VVITGASSGVGLYGALALAKR--G-WHVVMGCRDLDKAQKAAETVGIPQ---GSYTLIHIDL
GSLDSVRRFVDN----FRAR---GLSLDALVCNAAIYMPLIKEPLRSPEGYELTVTTNHLGHFLLCNLMLED
L------KKS--------SHP----------DRRLVILGTVTH-NPDELGGKIP-PRP-DLGNFEGFEAGFQ
EPISMI-----------DGKQFEPVKAYKDSKVCNVLTMRELHRRY-HESTGITFTSLYPGCVAETPLFRNH
YPLFQKIFPLFQ---KYITGGYVSQELSGERVAAVVADPEY-KQSGAYWSWGNRQKKEGK-SFVQKVSPQAR
DDEKAERMWDLSAKLVRVY
>AFZ18686.1 6-320 NADPH-protochlorophyllide oxidoreductase [Microcoleus sp. PCC 7113]
KPT-------VVITGASSGVGLYAAKALAKR--G-WYVVMACRDLDKAQKAAQTVEIPQ---GSYTLIQIDL
GSLQSVRDFVRV----FRAR---GLTLDALVCNAAIYMPLLKEPLRSPEGYELTMTTNHLGHFLLCNLMLED
L------KKS--------SYR----------DRRLVILGTVTH-NPDELGGKIP-PQP-NLGNLEGFAEGFK
EPISMI-----------DGKAFEPVKAYKDSKVCNILTMRELHRRY-HESTDITFSSLYPGCVADTPLFRNH
YPLFQKIFPWFQ---KNITGGYVSQELAGERVAQVVADPEY-RQSGAYWSWGNRQKKNGK-SFVQQVSPQAR
DDERGVRMWDLSAQLVRPM
>OKH30789.1 6-320 protochlorophyllide oxidoreductase [Phormidium ambiguum IAM M-71]
KST-------VVITGASSGVGLYGAKALAKR--G-WHVVMACRDLAKAEAAAKSVGMSP---DSYSLMHIDL
GSLDSVRQFVKN----FRVS---GKSLDALVCNAAIYMPLLKEPLRSPEGYELTMTTNHLGHFLLCNMMLED
L------KKS--------PAP----------DKRMVILGTVTH-NPDELGGKIP-PRP-DLGNFEGFAAGFK
DPITMI-----------DGKKFEPVKAYKDSKVCNVLTMRELHRRY-HESTGITFTSLYPGCVADTPLFRNH
YPLFQKLFPLFQ---KNITGGYVSQDLAGERVAMVVADPEY-KQSGAYWSWGNRQKKDGK-SFVQKVSPQAR
DDEKGEKMWILSQKLVGSF
>OKH36490.1 6-319 protochlorophyllide oxidoreductase [Nostoc calcicola FACHB-389]
KST-------VVITGASSGVGLYAAKALAQR--G-WYVVLACRDLAKAQQAAQAVDIPY---NSYTSIHIDL
GSLESVRQFVNN----FRAT---GRSLDALVCNAAIYMPLIKEPLRSPEGYELTVTTNHLGHFLLCNLLLED
L------QKS--------S-S----------QPRLVILGTVTH-NPDELGGKIP-PRP-DLGDFQGFAQGFK
DPISMI-----------DGKKFEPVKAYKDSKVCNVLTMRELHRRY-HESTNIVFSSLYPGCVAETPLFRNH
YPLFQKLFPLFQ---KYITGGYVSQELAGERVATVVADPEY-NQSGAYWSWGNRQKKDGK-SFVQKVSPQAR
DDEKGDRMWELSAKLVGLA
>PHJ62938.1 6-319 protochlorophyllide oxidoreductase [Nostoc linckia z1]
KST-------VVITGASSGVGLYAAKALALR--G-WYVILACRDLAKAQQAAQAVGIPY---NSYTSIHIDL
GSLESVRQFVKN----FRAS---GNSLDALVCNAAIYMPLLKEPLRSPEGYELTVTTNHLGHFLLCNLLLED
L------QKS--------S-S----------QPRLVILGTVTH-NPDELGGKIP-PRP-DLGNFEGFAAGFK
DPISMI-----------DGKKFEPVKAYKDSKVCNVLTMRELHRRY-HQSTKIVFSSLYPGCVAETPLFRNH
YPLFQKLFPLFQ---KYITGGYVSQELSGERVAAVVADPEY-NQSGVYWSWGNRQKKDGQ-SFVQKVSPQAR
DDEKGERMWELSAKLVGIE
>ACC81298.1 6-320 light-dependent protochlorophyllide reductase [Nostoc punctiforme PCC 73102]
KST-------VVITGASSGVGLYAAKALAER--G-WYVVMACRDVAKAQLAAQSVGIPHQ--GSYTIMHIDL
GSLDSVRQFVKN----FRAS---GHSLDALVCNAAIYMPLIKEPLRSPEGYELTVTTNHLGHFLLCNLMLED
L------KKS--------S-S----------EPRLVILGTVTH-NPDELGGKIP-PRP-DLGDLQGFAEGFK
EPISMI-----------DGKKFEPVKAYKDSKVCNVLTMRELHQRY-HESTGIVFNSLYPGCVAETPLFRNH
YPLFQKIFPLFQ---KYITKGYVSQELAGERVAAVVADPEY-NQSGVYWSWGNRQKEDGK-SFVQKVSPQAR
DDDKGDRLWQLSAKLVGLA
>OYD99246.1 6-320 protochlorophyllide oxidoreductase [Nostoc sp. 'Peltigera membranacea cyanobiont' 213]
KST-------VIITGASSGVGLYAAKALAER--G-WYVVMACRDVAKAQLAAQSVGIPHQ--GSYTIMHIDL
GSMDSVRQFVKN----FRAS---GNSLDALVCNAAIYMPLLKEPLRSPEGFELSVATNHLGHFLLCNLMLED
L------KKS--------S-S----------DPRLVILGTVTH-NPDELGGKIP-PRP-DLGDLQGFAEGFK
EPISMI-----------DGKKFEPVKAYKDSKVCNVLTMRELHQRY-HESTGIVFNSLYPGCVAETPLFRNH
YPLFQKIFPLFQ---KYITKGYVSQELAGERVAAVVADPEY-NQSGVYWSWGNRQKEDGK-SFVQKVSPQAR
DDDKGDRMWQLSAKLVGIA
>AFY84534.1 43-357 NADPH-protochlorophyllide oxidoreductase [Oscillatoria acuminata PCC 6304]
KST-------VVITGASSGVGLYGAKALAKR--G-WHVIMACRDLAKAEKAAQSVGMSP---DSYTILHIDL
GSLQSVRQFIND----FRAT---GRTLDALVCNAAIYMPLIKEPLRSPEGYELSVATNHLGHFLLCNVMLED
M------KRS--------PAP----------DKRMVILGTVTH-NPDELGGKIP-PRP-DLGDFKGFAEGFK
DPHSMI-----------DGKKFEPVKAYKDSKVCNVLTMRELHERY-HESTGITFTSLYPGCVAETPLFRNH
YPLFQKIFPIFQ---KYITKGYVSQDLAGERVADVVADPEY-KQSGAYWSWGNRQKKDRK-SFVQRVSPQAR
DNDNGKRMWELSAKLVGLA
>EDX71501.1 6-321 light-dependent protochlorophyllide reductase [Coleofasciculus chthonoplastes PCC 7420]
KST-------VVITGASSGVGLYAAKALAQR--GNWHVVMACRNLEKAQNAAQEVGMPE---DSYTIMHIDL
GSLESVRQFVAK----FRES---GKSLDALVCNAAIYMPLLKEPLRSPEGYELSVATNHLGHFLLSHLMLED
L------KHS--------SAE----------SPRLVILGTVTH-NPDELGGKIP-PRP-DLGQLKGFEAGFK
EPHSMI-----------DGKKFEPVKAYKDSKVCNVLTMRELHRRY-HESTGIVFSSLYPGCVADTPLFRNH
YPLFQKIFPLFQ---KHITGGYVSQELSGERVAAVVADPEY-SQSGVYWSWGNRQKKDGK-SFVQKVSPQAR
DDQKGERMWELSAKLVGVA
>BAI88944.1 6-320 light-dependent NADPH-protochlorophyllide oxidoreductase [Arthrospira platensis NIES-39]
KST-------VIVTGASSGVGLYAAKALADR--G-AHVIMACRNLEKAEAAAQELGIPE---DSRTMLHIDL
GSLESVRRFINS----FRAT---GRTLEGLVCNAAIYMPLIKEPLRSPEGYELTMTTNHLGHFLLCNVMMED
M------KRS--------LAE----------DKRMVILGTVTH-NPDELGGKIP-PRP-DLGDLEGFAKGFR
EPVSMI-----------DGKKFEPVKAYKDSKVCNVLTMRELHRRY-HEETGITFTSLYPGCVADTPLFRNH
YPLFQKIFPIFQ---KYITKGYVSQELAGERVAAVVLDEEY-RQSGAYWSWGNRQKKGRQ-SFVQRVSPQAR
DEERAEKMWNLSLKLVELA
>EDZ94147.1 6-320 light-dependent protochlorophyllide reductase [Arthrospira maxima CS-328]
KST-------VIVTGASSGVGLYAAKALADR--G-AHVIMACRNLEKAEAAAQELGIPE---DSRTILHIDL
GSLESVRRFINS----FRAT---GRTLEGLVCNAAIYMPLIKEPLRSPEGYELTMTTNHLGHFLLCNVMMED
M------KRS--------PAE----------DKRMVILGTVTH-NPDELGGKIP-PRP-DLGDLEGFAKGFR
EPVSMI-----------DGKKFEPVKAYKDSKVCNVLTMRELHRRY-HEETGITFTSLYPGCVADTPLFRNH
YPLFQKIFPIFQ---KYITKGYVSQELAGERVAAVVLDEEY-RQSGAYWSWGNRQKKGRQ-SFVQRVSPQAR
DEERAEKMWNLSLKLVELA
>AFY89766.1 5-319 NADPH-protochlorophyllide oxidoreductase [Chroococcidiopsis thermalis PCC 7203]
QST-------VVITGTSSGVGLYAAKAFAQR--G-WYVVMGCRDIPKTKAATQSVSIPE---DSYTIIHLDL
ASLESVRQFVKD----FRAT---GRHLDALVCNAAIYMPLLKEPLRSPEGYELNVATNHLGHFLLCNLMLED
L------KNS--------PAA----------DKRLVILGTVTH-NPDELGGKIP-PRP-DLGNLDGFAAGFK
APISMI-----------DGKKFEPVKAYKDSKVCNVLTMRELHRRY-HDSTGITFTSLYPGCVADTPLFRNH
YPLFQKLFPLFQ---KHITGGYVSQELAGERVAAVVIDPEY-KQSGAYWSWGNRQKKEGK-SFVQKVSPQAR
DDEKAQKMWDLSEKLVGIG
>PSB46418.1 5-319 protochlorophyllide oxidoreductase [Cyanosarcina cf. burmensis CCALA 770]
QST-------VVITGTSSGVGLYAAKAFAKR--G-WYVVMGCRDIPKTKAAAQSVSIPE---DSYTVIHLDL
ASLESVRQFVKD----FRAT---GRRLDALVCNAAIYMPLLKEPLRSPEGYELNVATNHLGHFLLCNLMLED
L------KNS--------PAT----------DKRLVILGTVTH-NPDELGGKIP-PRP-DLGNLDGFAAGFK
APISMI-----------DGKKFEPVKAYKDSKVCNVLTMRELHRRY-HDSTGITFTSLYPGCVADTPLFRNH
YPLFQKLFPLFQ---KHITGGYVSQELAGERVAAVVIDPEY-KQSGAYWSWGNRQKKEGK-SFVQKVSPQAR
DDEKARKMWDLSEKLVGIG
>PSB61146.1 5-319 protochlorophyllide oxidoreductase [Chroococcidiopsis cubana CCALA 043]
QST-------VVITGTSSGVGLYAAKAFAKR--G-WYVVMGCRDIPKTKAAAQSVSIPE---DSYTVIHLDL
ASLESVRQFVKD----FRAT---GRRLDALVCNAAIYMPLLKEPLRSPEGYELNVATNHLGHFLLCNLMLED
L------KNS--------PAT----------DKRLVILGTVTH-NPDELGGKIP-PRP-DLGNLDGFAAGFK
APISMI-----------DGKKFEPVKAYKDSKVCNVLTMRELHRRY-HDSTGITFTSLYPGCVADTPLFRNH
YPLFQKLFPLFQ---KHITGGYVSQELAGERVAAVVIDPEY-KQSGAYWSWGNRQKKEGK-SFVQKVSPQAR
DDEKARKMWDLSEKLVGIG
>EKQ68471.1 19-333 NADPH-protochlorophyllide oxidoreductase [Oscillatoriales cyanobacterium JSC-12]
KPT-------VVITGTSSGVGLYAAKAFVDR--G-WFVVMACRDIPKTEQAVASLGIPK---DSYTILHIDL
ASLQSVREFVKD----FRAT---GRSLNALVCNAAIYMPLLKEPLRSPEGYELTVATNHLGHFLLANLMLED
L------KNS--------PAE----------DKRLVILGTVTH-NPDELGGKIP-PRP-DLGNLDGFAAGFK
APISMI-----------DGKKFEPVKAYKDSKVCNVLTMRELHRRY-HDSTGITFTSLYPGCVADTPLFRNH
YPLFQKLFPWFQ---KNITGGYVSQELAGERVAAVVIDPEY-RQSGAYWSWGNRQKKDRK-SFVQRVSPQAR
DDEKAERMWNLSEKLVGLA
>OKH20408.1 6-320 protochlorophyllide oxidoreductase [Hydrococcus rivularis NIES-593]
K-T-------VVITGASSGVGLYAAKALVNR--G-WHVVMACRDLPKTEKAAQTLGMPK---DSYTIIRLDL
ADLVSVRQFVKD----FRAT---GRSLEALVCNAAIYMPLLKEPLRSAEGYELSMATNHLGHFLLCNLMLED
L------KNS--------PAS----------DRRLVILGTVTH-NPDELGGKVY-PRP-DLGNLEGFAAGFQ
APISMI-----------DGKKFEPVKAYKDSKVCNVLTMRELHRRY-HESTGIVFSSLYPGCVADTPLFRNH
YLLFQKLFPLFQ---KYITGGYVSQELAGDRVAAVVADPEY-KQSGAYWSWGNRQKKERKEAFVQMVSPQAR
DDAKAERLWELSAKLVGLV
>AFY77366.1 6-320 NADPH-protochlorophyllide oxidoreductase [Pleurocapsa sp. PCC 7327]
K-T-------VVITGASSGVGLYAAKALVNR--G-WHVVMACRDLPKTEKAAQTLGMPK---DSYTIIRLDL
ADLVSVRQFVKD----FRAT---GRSLEALVCNAAIYMPLLKEPLRSAEGYELSMATNHLGHFLLCNLMLED
L------KNS--------PAS----------DRRLVILGTVTH-NPDELGGKVY-PRP-DLGNLEGFAAGFQ
APISMI-----------DGKKFEPVKAYKDSKVCNVLTMRELHRRY-HESTGIVFSSLYPGCVADTPLFRNH
YPLFQKLFPLFQ---KYITGGYVSQELAGERVAAVVADPEY-KQSGAYWSWGNRQKKDRKEAFVQRVSPQAR
DDTKAERLWELSSKLVGLV
>OCR01093.1 6-321 protochlorophyllide oxidoreductase [Oscillatoriales cyanobacterium USR001]
KLT-------VVITGASSGVGLYTALAFSKR--PQWHVVMACRNLPKAKKAAEALGIPS---DRYTLMQIDL
GSLYSVREFVNN----FRAS---GKSLDALVCNAAIYMPLLKQPLRSPDGFELSMATNHLGHFLLCNLMLED
M------KRS--------TYP----------DRRLVILGTVTH-NPDELGGKIP-PRP-DLGDLQGFKEGFK
APISMI-----------DGKRFEPVKAYKDSKVCNVLTMRELHRRY-HESTGITFTSLYPGCVATTPLFRNH
YPLFQKLFPLFQ---KYITKGFVSEELSGERVAAVVADPEY-RQSGAYWSWGNRQKIDGK-SFVQTVSPQAR
DDEKADLMWNLSAKLVGIV
>WP_007358228.1 6-321 MULTISPECIES: protochlorophyllide oxidoreductase [Kamptonema]
NLT-------VVITGASSGVGLYAASAFAKR--KEWHVVMACRDLPKAKKAAEALGMPT---DSYTLMHIDL
GSLYSVREFVNN----FRAS---RRSLDALVCNAAIYMPLLKEPLRSPDGFELSMATNHLGHFLLCNLMLED
M------KRS--------SFR----------DRRLVILGTVTH-NPDELGGKIP-PRP-DLGNLEGFEKGFK
APISMI-----------DGKKFEPVKAYKDSKVCNVLTMRELHRRY-HESTGITFTSLYPGCVAETPLFRNH
YPLFQKIFPLFQ---KYITGGFVSEELSGERVAAVVADPEY-RQSGAYWSWGNRQKKDGQ-SFVQTVSPQAR
DDEKAERMWDLSAKLVGIA
>WP_073070427.1 6-318 protochlorophyllide oxidoreductase [Phormidesmis priestleyi]
NLT-------AIVTGASSGVGLYAAKSLTQK--G-WHVVMACRDLTKASNVAQEVGIPQ---GSYTLMQIDL
ASLESVRQFVKT----FRES---GKSLDALVCNAAIYMPLLKEPLRSPEGYELSVATNHLGHFLLCNLMLED
L------K----------PSA----------DPRLVILGTVTH-NPDELGGKIP-PRP-DLGNFEGFEAGFK
APISMV-----------DGKKFEPVKAYKDSKVCNVLTMRELHRRY-HDATGITFSSLYPGCVADTPLFRNH
YPLFQKIFPWFQ---KNITGGYVSQELSGDRVAMVVADPEY-KQSGAYWSWGNRQKKDGK-SFVQKVSPQAR
DDEKADRMWDLSAKLVGLS
>KGF71757.1 6-320 protochlorophyllide oxidoreductase [Neosynechococcus sphagnicola sy1]
KLT-------VVITGASSGVGLYTAKALAQK--G-WHIVMACRDLEKAAQAAQSVGMAP---DSYTLIHLDL
GSLESVHRFVIN----FRAR---DLTLDALLCNAAIYMPLLKEPLRSPEGYELTMTTNHLGHFLLCNLMLED
L------KKS--------TAA----------AKRLVILGTVTH-NPDELGGKIP-PRP-DLGNLEGFAAGFK
APISMI-----------DGKQFEPVKAYKDSKVCNVLTMRELHRRY-HSSTGITFSSLYPGCVADTPLFRNH
YPLFQKLFPWFQ---KNITGGYVSQELSGERVAAVIADPEY-SQSGAYWSWGNRQKKNGT-SFVQKVSPQAR
DDEKAERLWDLSAKLVGLF
>PSB27324.1 6-321 protochlorophyllide oxidoreductase [Leptolyngbya frigida ULC18]
KRT-------VIITGASSGVGLYGAKALAAR--PDWHVVMACRDLAKAEQVAEQVGMPR---DSYTLMHIDV
ASLDSVRQFVAN----FRAK---GRSLDALVINAAIYMPLIKEPLRSPEGFELTMATNHIGHFLLCNLLLED
L------KHS--------ASG----------DPRLVILGTVTH-NPDELGGKIP-PRP-DLGDLKGFADGFK
APIAMA-----------DGKKFEPVKAYKDSKVCNVLTMRELHRRY-HDSTGITFTSLYPGCVADTPLFRNH
YPLFQKLFPLFQ---KNITGGYVSQELSGERVAAVVADPEY-KQSGAYWSWGNRQKKDGK-SFVQRVSPQAR
DDERADRLWELSAKLVGLA
>WP_087705298.1 6-321 protochlorophyllide oxidoreductase [Phormidium sp. HE10JO]
NRT-------AVITGASSGVGLYTAKALTSR--DDWHVVMACRNLEKAEAAAKDVGLPE---GSYTIMHIDL
GSLASVRQFVTN----FRSL---NRPLDALVCNAAIYMPLIKEPLRSPEGYELTMTTNHLGHFLLCNVMIED
M------KRS--------TYE----------DRRMVILGTVTH-NPDELGGKIP-PRP-DLGNFEGFEKGFT
GPVTMA-----------DGKDFEPVKAYKDSKVCNVLTMRELHRRY-HDETGITFTSLYPGCVADTPLFRNH
YPLFQKIFPIFQ---KYITKGYVSQELSGERVAAVVADPEY-GQSGAYWSWGNRQKKDRK-SFVQKVSPQAR
DDERGERMWDLSMKLVGLA
>OAB58383.1 6-321 protochlorophyllide oxidoreductase [Phormidium willei BDU 130791]
NRT-------AVITGASSGVGLYTAKALTSR--DDWHVVMACRNLEKAEAAAKDVGLPE---GSYTIMHIDL
GSLASVRQFVTN----FRSL---NRPLDALVCNAAIYMPLIKEPLRSPEGYELTMTTNHLGHFLLCNVMIED
M------KRS--------TYE----------DRRMVILGTVTH-NPDELGGKIP-PRP-DLGNFEGFEKGFT
GPVTMA-----------DGKDFEPVKAYKDSKVCNVLTMRELHRRY-HDETGITFTSLYPGCVADTPLFRNH
YPLFQKIFPIFQ---KYITKGYVSQELSGERVAAVVADPEY-RQSGAYWSWGNRQKKDRK-SFVQKVSPQAR
DDERGERMWDLSMKLVGLA
>AKV66983.1 6-320 Light-dependent protochlorophyllide reductase [Microcystis panniformis FACHB-1757]
KPT-------VIITGTTSGVGLYAAKSLAQR--G-WFVVMACRDIPKMEQAAKELNIPR---DNYCIEFIDL
GSLDSVRRFVKN----FRAL---GRPLTALVCNAAIYLPLLKEPLRSPDGYELSMATNHLGHFLLSNLLLED
L------KNS--------PSP----------DRRLVILGTVTH-NPDELGGKIP-PRP-DLGDLEGFAKGFK
EPITMA-----------DGKKFESVKAYKDSKVCNVLTMRELHKRY-HESTGITFTSLYPGCVADTPLFRNH
YPFFQQFFPWFQ---KNITGGYVSQELAGERVALVVADPEY-RQSGAYWSWGNRQKKEGK-SFVQRVSPQAR
DEERGEKMWEYSAKLVGLA
>CCI32835.1 6-320 Light-dependent protochlorophyllide reductase [Microcystis sp. T1-4]
KPT-------VIITGTTSGVGLYAAKSLAQR--G-WFVVMACRDIPKMEQAAKELNIPR---DNYSIEFIDL
GSLDSVRRFVKN----FRAL---GRSLTALVCNAAIYLPLLKEPLRSPDGYELSMATNHLGHFLLSNLLLED
L------KNS--------PSP----------DRRLVILGTVTH-NPDELGGKIP-PRP-DLGDLEGFAKGFK
EPITMA-----------DGKKFESVKAYKDSKVCNVLTMRELHKRY-HESTGITFTSLYPGCVADTPLFRNH
YPFFQQFFPWFQ---KNITGGYVSQELAGERVAMVVADPEY-RQSGAYWSWGNRQKKEGK-SFVQRVSPQAR
DEERGEKMWEYSAKLVGLA
>CCI35468.1 6-320 Light-dependent protochlorophyllide reductase [Microcystis aeruginosa PCC 9701]
KPT-------VIITGTTSGVGLYAAKSLAQR--G-WFVVMACRDIPKMEQAAKELNIPR---DNYCIEFIDL
GSLDSVRRFVKN----FRAL---GRSLTALVCNAAIYLPLLKEPLRSPDGYELSMATNHLGHFLLSNLLLED
L------KNS--------PSP----------DRRLVILGTVTH-NPDELGGKIP-PRP-DLGDLDGFAKGFK
TPITMA-----------DGKKFESVKAYKDSKVCNVLTMRELHKRY-HQSTGITFTSLYPGCVADTPLFRNH
YPFFQQFFPWFQ---KNITGGYVSQELAGERVAMVVADPEY-RQSGAYWSWGNRQKKEGK-SFVQRVSPQAR
DDERGAKMWEYSAKLVGLA
>PSF36728.1 6-319 protochlorophyllide oxidoreductase [Aphanothece hegewaldii CCALA 016]
K-T-------VVITGTSSGVGLYAAKALAQR--G-WFVVMACRDIPKTEAAAQEVGIPK---DSYTIMPIDL
ADLASVRKFVQN----FRAS---GRSLEALVGNAAIYMPLLKEPLRSPEGYELSMATNHLGHFLLCNMMLED
M------KKS--------TYP----------DRRMIILGTVTH-NPDELGGKIP-PRP-DLGNLEGFAKGFK
APVTMA-----------DGKKFESVKAYKDSKVCNVLTMRELHRRY-HESTGITFTSLYPGCVADTPLFRNH
YPLFQKLFPLFQ---KNITGGYVSQELAGERVAAVVADPEY-KQSGAYWSWGNRQKKGGK-SFVQTVSPQAR
DDEKAVLVWDLSKKLVGLA
>AFZ09747.1 6-320 NADPH-protochlorophyllide oxidoreductase [Oscillatoria nigro-viridis PCC 7112]
KST-------VIITGASSGVGLYGAKALADK--G-WHVVMACRDVRKAGDAARELGIPE---GSFSIMEIDL
GDLESVRRFARA----FKAS---GRRLDALVCNAAIYMPLIKEPLRSPEGYELTMTTNHLGHFLLCNLMMEN
M------KPS--------YYS----------DPRIVILGTVTH-NPDELGGKIP-PRP-DLGKFEGFEAGFK
DPISMV-----------DGKKFEPVKAYKDSKVCNVLTMRELHRRF-HESTGITFTSLYPGCVADTPLFRNH
YPLFQKLFPLFQ---KNITGGYVSQELAGERLAMVVADPEY-KQSGAYWSWGNRQKKDGK-SFVQKVSPQAR
DDEKGERMWELSAKLVGLT
>EGK86332.1 6-320 light-dependent protochlorophyllide reductase [Microcoleus vaginatus FGP-2]
KST-------VIITGASSGVGLYGAKALADK--G-WHVVMACRDVRKAGDAAQELGIPQ---GSFSIMEIDL
GDLESVRRFARA----FKAS---GRPLDALVCNAAIYMPLIKEPLRSPEGYELTMTTNHLGHFLLCNLMMEN
M------KPS--------YYS----------DARIVILGTVTH-NPDELGGKIP-PRP-DLGKFEGFEAGFK
DPISMV-----------DGKKFEPVKAYKDSKVCNVLTMRELHRRF-HESTGITFTSLYPGCVADTPLFRNH
YPLFQKLFPLFQ---KNITGGYVSQELAGERLAMVVADPEY-KQSGAYWSWGNRQKKDGK-SFVQKVSPQAR
DDEKGERMWELSAKLVGLT
>PSB43613.1 6-320 protochlorophyllide oxidoreductase [filamentous cyanobacterium Phorm 6]
KST-------VIITGASSGVGLYGAKALADK--G-WHVVMACRDVRKAGDAAQELGIPQ---GSFSIMQIDL
GDLESVRRFARE----FKAS---GRPLDALVCNAAIYMPLIKEPQRSPEGYELTMTTNHLGHFLLCNLMMES
M------KPS--------YYS----------DARMVILGTVTH-NPDELGGKIP-PRP-DLGKFEGFEAGFK
DPVSMV-----------DGKRFEPVKAYKDSKVCNVLTMRELHRRF-HESTGISFTSLYPGCVADTPLFRNH
YPLFQKLFPLFQ---KNITGGYVSQELAGERLAMVVADPEY-KQSGAYWSWGNRQKKDGK-SFVQKVSPQAR
DDEKADRMWELSAKLVGLS
>OIP78822.1 6-320 protochlorophyllide oxidoreductase [Oscillatoriales cyanobacterium CG2_30_44_21]
KPT-------IIITGASSGVGLWSAKALADK--G-WQIVMACRDIPKTEQAAASVGISK---DNYTIIKIDL
GSLASVHEFVAS----FRAM---GMSLDALLCNAAVYLPLIKEPLRSPEGFELTMTTNHLSHFLLCNLLLED
M------KKS--------RYS----------DKRMVLLGTVTH-NPDELGGKIP-PQP-DLGNFEGFEQGFK
PPISMA-----------NGKKFEPVRAYKESKVCNILTMRELHRRY-HDSTGITFSSLYPGCVADTPLFRNH
YPLFQKLFPLFQ---KNITKGYVSQELSGQRVAAVVADPEY-KQSGAYWSWGNRQKKDGK-SFVQTVSPQAR
DDSKAERMWDLSAKLVSLG
>WP_055077202.1 6-320 protochlorophyllide oxidoreductase [Pseudanabaena sp. 'Roaring Creek']
LPT-------VVITGASSGVGLWSAKALADK--G-WFIVMACRNIDKTHKAAESVGIPK---DRYEIIQVDL
GSLVSVREFIAK----FRAT---GRSLDALLCNAAIYMPLLKEPLRSPEGFELTMTTNHLSHFLLCNLLLED
M------KKS--------TYS----------DRRMVILGTVTH-NPDELGGKIP-PQP-DLGNLEGFEKGFK
PPISMA-----------NGKKFEPVRAYKESKVCNILTMRELHRRY-HESTGITFTSLYPGCVADTPLFRNH
YPLFQKLFPLFQ---KNITKGYVTQELSGQRVAAVIADPEY-RQSGAYWSWGNRQKKDGK-SFVQTVSPQAR
DDARAERMWDLSAKLVRLV
>ELS33788.1 6-320 NADPH-protochlorophyllide oxidoreductase [Pseudanabaena biceps PCC 7429]
LPT-------VIITGASSGVGLWSAKALADK--G-WFIVMACRNIDKTHKAAESVGIPK---DRYEIIQVDL
GSLVSVREFIAK----FRAT---GRSLDALLCNAAIYMPLLKEPLRSPEGFELTMTTNHLSHFLLCNLLLED
M------KKS--------TYA----------DRRMVILGTVTH-NPDELGGKIP-PQP-DLGNLEGFEKGFK
PPISMA-----------NGKKFEPVRAYKESKVCNILTMRELHRRY-HESTGITFTSLYPGCVADTPLFRNH
YPLFQKLFPLFQ---KNITKGYVTQELSGQRVAAVIADPEY-RQSGAYWSWGNRQKQDGK-SFVQTVSPQAR
DDARAERMWDLSAKLVRLV
>PZO42213.1 6-320 protochlorophyllide oxidoreductase [Pseudanabaena frigida]
LPT-------AIITGASSGVGLWSAKALADK--G-WFIVMACRNIDKTHKAAESVGIPK---DRYEIIQVDL
GSLVSVREFVAK----FRAT---GRSLDALLCNAAIYMPLLKEPLRSPEGFELTMTTNHLSHFLLCNLLLED
M------KKS--------TYG----------DRRMVILGTVTH-NPDELGGKIP-PQP-DLGNLEGFEKGFK
PPISMA-----------NGKKFEPVRAYKESKVCNILTMRELHRRF-HDSTGITFTSLYPGCVADTPLFRNH
YPLFQKLFPLFQ---KNITKGYVTQELSGERVAAVIADPEY-RQSGAYWSWGNRQKKDGK-SFVQTVSPQAR
DDARAERMWDLSAKLVRLV
>OYQ62671.1 6-320 protochlorophyllide oxidoreductase [Pseudanabaena sp. SR411]
KPT-------VIITGASSGVGLWSAKAMADK--G-WHIVMACRNIPKTEKAAESVGIPK---DSYTIIQVDL
GSLVSVREFVAK----FRAT---GKPLDALLCNAAIYMPLLKEPLRSPEGFELTMTTNHLSHFLLCNLLLED
M------KKS--------THP----------DRRMVILGTVTH-NPDELGGKIP-PQP-DLGNLEGFEKGFK
PPISMA-----------NGKKFEPVRAYKESKVCNILTMRELHRRY-HESTGITFTSLYPGCVADTPLFRNH
YPLFQKLFPLFQ---KNITKGYVTQELSGERVAAVLADPEY-KQSGAYWSWGNRQKKDGK-SFVQTVSPQAR
DDARAERMWDLSAKLVRLV
>GAX38525.1 17-331 light-dependent protochlorophyllide reductase [Nodularia sp. NIES-3585]
KST-------VVITGASSGVGLQAARALSQK--G-WHVVMACRNLSKAENAAKSLGMEP---DSYTVMHIDL
GSLESVRHFVKD----FRAS---GKSLDALVCNAAIYMPLIKEPLRSPEGFELSVATNHLGHFLLCNLLLED
L------KNS--------PSS----------EPRLVILGTVTH-NPKELGGKIP-PRP-DLGDLKGFAEGFQ
EPVAMI-----------DGKKFEPVKAYKDSKVCNVLTMRELHRRY-HESHGITFSSLYPGCVATTALFRNH
YPLFQKIFPLFQ---RYITGGFVTEEESGDRVAEVVSDPQY-NQSGAYWSWGNRQKKNGK-SFLQEVSNEAS
DDDKAERMWELSSKLVGLA
>EAW43987.1 6-320 Light-dependent protochlorophyllide reductase [Nodularia spumigena CCY9414]
KST-------VVITGASSGVGLQAARALSQK--G-WYVVMACRNLSKAENAAKSLGMEP---DSYTVMHIDL
GSLESVRQFVKD----FRAS---GKSLDALVCNAAIYMPLIKEPLRSPEGYELSVATNHLGHFLLCNLLLED
L------KNS--------PSS----------EPRLVILGTVTH-NPKELGGKIP-PRP-DLGDLQGFAAGFK
EPIAMI-----------DGKKFEPVKAYKDSKVCNVLTMRELHRRY-HESHGITFSSLYPGCVATTALFRNH
YPLFQKIFPLFQ---RYITGGFVTEEESGDRVAEVVSDPQY-NQSGAYWSWGNRQKKNGK-SFLQEVSNEAS
DDDKAERMWELSAKLVGLA
>AVZ29919.1 17-331 protochlorophyllide reductase [Nodularia spumigena UHCC 0039]
KST-------VVITGASSGVGLQAARALSQK--G-WYVVMACRNLSKAENAAKSLGMEP---DSYTVMHIDL
GSLESVRQFVKD----FRAS---GKSLDALVCNAAIYMPLIKEPLRSPEGYELSVATNHLGHFLLCNLLLED
L------KNS--------PSS----------EPRLVILGTVTH-NPKELGGKIP-PRP-DLGDLQGFAAGFK
EPIAMI-----------DGKKFEPVKAYKDSKVCNVLTMRELHRRY-HESHGITFSSLYPGCVATTALFRNH
YPLFQKIFPLFQ---RYITGGFVTEEESGDRVAEVVSDPQY-NQSGAYWSWGNRQKKNGK-SFLQEVSNEAS
DDDKAERMWELSAKLVGLA
>CEJ44187.1 6-326 Light-dependent protochlorophyllide reductase [Chrysosporum ovalisporum]
KST-------VVITGASSGVGLQAARALSQK--G-WYVVMACRDLSKAENAAKSLGMSP---DSYTVLHIDL
ASLESVRHFVND----FRAT---GKSLDALVCNAAIYMPLIKEPLRSPEGYELTVATNHLGHFLLCNLLLED
L------KNS------RMATP------NKLLEPRLVILGTVTH-NPKELGGKIP-PRP-DLGNLQGFTAGFK
EPITMV-----------DGKKFEPVKAYKDSKVCNVLTMRELHRRY-HESHGITFSSLYPGCVATTALFRNH
YPLFQKIFPIFQ---KYITGGFVSEEEAGNRVAEVVTDPAY-SQSGAYWSWGNRQKKNRK-SFVQEVSNEAS
DDDKAESLWELSAKLVGLA
>WP_071190363.1 6-321 protochlorophyllide oxidoreductase [Trichormus sp. NMC-1]
KST-------VVITGASSGVGLQAAKALAQT--GQWHVVMACRDLSKTETAAQTVGIPK---DSYTIIHLDL
ASLDSVRQFVKD----FRNS---GRSLDALVCNAAIYMPLIKEPLWSVDGYELSVATNHLGHFLLCNLMLED
L------QKS--------SAS----------EPRLVILGTVTH-NPKELGGKIP-PRP-DLGNLQGFEAGFK
APHTMI-----------DGKKFEPVKAYKDSKVCNVLTMKELHRRY-HESTGITFSSLYPGCVATTALFRDH
YPLFQKLFPLFQ---KYITGGYVSEEDAGKRVAEVVADPAY-NESGMYWSWGNRQKKDRK-SFVQEVSNEAS
DDDKAKRLWELSEKLVGLA
>WP_016949159.1 6-321 protochlorophyllide oxidoreductase [Anabaena sp. PCC 7108]
KST-------VIITGASSGVGLQAAKALAQT--GQWHVVMACRDIPKTETAAQTVGIPQ---DSYSIIHLDL
ASLDSVRQFVKD----FRLT---GKSLDALVCNAAIYMPLIKEPLWSPDGYELSVATNHLGHFLLCNLMLED
L------QKS--------SAS----------EPRLVILGTVTH-NPKELGGKIP-PRP-DLGNLQGFEAGFK
APHTMI-----------DGKKFEPVKAYKDSKVCNVLTMKELHRRY-HESTGITFSSLYPGCVATTALFRDH
YPLFQKLFPLFQ---KYITGGYVSEEDAGKRVAEVVADPAY-NESGMYWSWGNRQKKDRK-SFVQEVSNEAS
DDDKAKRLWELSAKLVGLA
>AFZ56223.1 6-321 light-dependent protochlorophyllide reductase [Anabaena cylindrica PCC 7122]
KST-------VVITGASSGVGLQAAKALAQT--GKWHVVMACRDLSKTEQAAQTVGIPK---DSYTIIHLDL
ASLDSVRKFVQD----FRAT---GKPLDALVCNAAIYMPLIKEPLWSPDGYELSVATNHLGHFLLCNLMLED
L------KKS--------SAS----------DPRLVILGTVTH-NPKELGGKIP-PRP-DLGNLQGFEAGFK
APHTMI-----------DGKKFEPVKAYKDSKVCNVLTMKELHRRY-HESTGITFSSLYPGCVATTALFRDH
YPLFQKLFPLFQ---KYITGGYVSEEDAGKRVAEVVADPAY-NESGMYWSWGNRQKKDRK-SFVQEVSNEAS
DDDKAKRLWELSEKLVGLA
>ADI62816.1 6-321 light-dependent protochlorophyllide reductase ['Nostoc azollae' 0708]
QST-------VVITGTSSGVGLQAAKALAQT--GQWQVVMACRNLSKAEEAAQSVGIRQ---GSYTIIHLDL
ASLDSVRQFVKD----FRAT---GRSLDALVCNAAIYMPLIKEPLWSPDGYELSVATNHLGHFLLCNLMLED
L------KKS--------SAS----------EPRLVILGTVTH-NPNELGGKIP-PRP-DLGDLKGFEAGFK
APYSMI-----------DGKKFEPVKAYKDSKVCNVLTMRELHRRY-HESTGITFSSLYPGCVATTALFRDH
YPLFQKLFPIFQ---KYITGGFVSEEEAGKRVAEVVADPAY-NQSGMYWSWGNRQKKNGK-SFVQKVSNEAS
DEDKAERLWELSAKLVGLA
>AFZ22664.1 6-321 NADPH-protochlorophyllide oxidoreductase [Cylindrospermum stagnale PCC 7417]
KST-------VVITGASSGVGLQAAKALSQM--GQWHVVMACRDLSKTENAAQSVGMPQ---DSYTIMHLDL
ASLESVRQFVKD----FRAS---GRSLDALVCNAAIYMPLIKEPLRSVDGYELSVATNHLGHFLLCNLFLED
L------KNS--------SSS----------EPRLVILGTVTH-NPKELGGKIP-PRP-DLGNLDGFAAGFK
GPHVMI-----------DGKKFEPVKAYKDSKVCNVLTMRELHRRY-HESHGITFSSLYPGCVATTALFRNH
YPLFQKLFPLFQ---KYITGGFVTEEESGKRVAEVVSDPAY-SQSGAYWSWGNRQKKQGK-SFLQEVSAEAS
DDDKAERMWELSAKLVGLA
>BAZ82246.1 6-320 light-dependent protochlorophyllide reductase [Sphaerospermopsis kisseleviana NIES-73]
KST-------VIITGASSGVGLYAAKALAKR--G-WHVIMACRNLEKTEAAAQTVGIPK---DSYTIIHIDL
GSLDSVRKFVQD----FRAT---GRSLDALVCNAAIYMPLIKEPLFSPDGYELSVATNHLGHFLLCNLMLED
L------KKA--------STS----------EPRLVILGTVTH-NPNELGGKIP-PRP-DLGDLKGFEAGFK
APHTMI-----------DGKKFEPVKAYKDSKVCNVLTMRELHRRH-HESTGITFSSLYPGCVATTALFRNH
YPLFQKLFPVFQ---KYITGGFVSEELAGERVADVVADPAY-NQSGIYWSWGNRQKKDGK-SFVQKVSNEAS
DDAKAEKMWDFSAKLVGLA
>OBU78146.1 6-319 protochlorophyllide oxidoreductase [Cylindrospermopsis raciborskii CS-505]
-ST-------VIITGASSGVGLYSAKSLAAR--G-WHVVMACRDLEKTKKVAQAVGIAP---DSYTIINLDL
ASLDSVRRFIQE----FRST---GKTLDALVCNAAIYMPLLKEPLYSPDGYELSVATNHLGHFLLCNLMLED
L------KKS--------SAP----------EPRLVILGTVTH-NPNELGGKIP-PRP-DLGDLQGFAAGFK
APYSMI-----------DGKKFEPVKAYKDSKVCNVLTMRELHRRY-HDSTGITFSSLYPGCVATTALFRNH
YPLFQKLFPIFQ---KYITGGFVTEEQAGERVAQVVADPTY-NQSGIYWSWGNRQKKNRQ-SFAQKVSNEAS
DDAKAEKMWNLSAKLVGIV
>PNJ95722.1 6-319 protochlorophyllide oxidoreductase [Cylindrospermopsis raciborskii C03]
-ST-------VIITGASSGVGLYSAKSLAAR--G-WHVVMACRDLEKTKKVAQAVGIAP---DSYTIINLDL
ASLDSVRRFIQE----FRST---GKTLDALVCNAAIYMPLLKEPLYSPDGYELSVATNHLGHFLLCNLMLED
L------KKS--------SAP----------EPRLVILGTVTH-NPNELGGKIP-PRP-DLGDLQGFAAGFK
APYSMI-----------DGKKFEPVKAYKDSKVCNVLTMRELHRRY-HDSTGITFSSLYPGCVATTALFRNH
YPLFQKLFPIFQ---KYITGGFVTEEQAGERVAQVVADPTY-NQSGIYWSWGNRQKKNRQ-SFAQKVSNEAS
DDAKAEKMWNLSAKLVGIV
>EFA72926.1 6-319 Light-dependent protochlorophyllide reductase [Raphidiopsis brookii D9]
-ST-------VIITGASSGVGLYSAKSLAAR--G-WHVIMACRDLEKTKKAAQAVGIAP---DSYTMISLDL
ASLDSVRKFVQD----FRST---GKTLDALVCNAAIYMPLLKEPLYSPDGYELSVATNHLGHFLLCNLMLED
L------KKS--------SAP----------EPRLVILGTVTH-NPNELGGKIP-PRP-DLGDLQGFAAGFK
APYSMI-----------DGKKFEPVKAYKDSKVCNVLTMRELHRRY-HDSTGITFSSLYPGCVATTALFRNH
YPLFQKLFPIFQ---KYITGGFVTEEQAGERVAQVVADPTY-NQSGIYWSWGNRQKKNRQ-SFAQKVSNEAS
DDAKAEKMWNLSAKLVGIV
>BAZ91004.1 6-319 light-dependent protochlorophyllide reductase [Raphidiopsis curvata NIES-932]
-ST-------VIITGASSGVGLYSAKSLAAR--G-WHVIMACRDLEKSKKVAQAVGIAP---DSYTIINLDL
ASLDSVRKFVQD----FRST---GKTLDALVCNAAIYMPLLKEPLYSPDGYELSVATNHLGHFLLCNLMLED
L------KKS--------PAP----------EPKLVILGTVTH-NPNELGGKIP-PRP-DLGDLQGFAAGFK
APYSMI-----------DGKKFEPVKAYKDSKVCNVLTMRELHRRY-HDSTGITFSSLYPGCVATTALFRNH
YPLFQKLFPIFQ---KNITGGFVTEEQAGERVAQVVADPTY-NQSGIYWSWGNRQKKNRQ-SFAQKVSNEAS
DDAKAEKMWNLSAKLVGIA
>WP_017651966.1 6-321 protochlorophyllide oxidoreductase [Fortiea contorta]
KST-------VVITGASSGVGLQAARALAQR--GNWHVVMACRNLEKAENAAQSVGIPK---DSYTIMHLDL
ASLDSVRQFVKN----FRES---GKSLDALVCNAAIYTPLLKEPLRSPEGYELSVATNHLGHFLLCNLLLED
L------RNS--------SAS----------EPRLVILGTVTH-NPKELGGKIP-PRP-DLGDLQGLEEGFK
APHSMI-----------DGKKFEPVKAYKDSKVCNVLTMKELHRRY-HESHGITFSSLYPGCVATTALFRDH
YPLFQKLFPLFQ---RYITGGFVSEEESGNRVAEVVADPEY-NQSGVYWSWGNRQKKNGK-SFIKEVSPEAS
NDDKAKRLWELSQKLVALA
>AFY31408.1 6-321 light-dependent protochlorophyllide reductase [Calothrix sp. PCC 7507]
KST-------VVITGASSGVGLQAAKALAQR--GDWHVVMACRNLEKTESAAQSVGIPQ---DSYTIMHLDL
ASLESVRQFVKN----FRES---GKSLDALVCNAAIYMPLLKEPLRTPEGYELSVGTNHLGHFLLCNLLLED
L------KNS--------STP----------EPRLVILGTVTH-NPKELGGKIP-PRP-DLGDLKGLAEGFK
APYAMI-----------DGKKFEPVKAYKDSKVCNVLTMKELHRRY-HKSHAITFSSLYPGCVATTALFRDH
YPLFQKLFPLFQ---KYITGGFVTEEESGKRVAEVVADPEY-NESGAYWSWGNRQKKNGK-SFVKEVSPEAS
DDEKAKRLWELSEKLVGLA
>KYC41843.1 6-321 protochlorophyllide oxidoreductase [Scytonema hofmannii PCC 7110]
KST-------VIITGASSGIGLQAAKVLSQS--GQWHVVMACRDCSKAEKAAQSVGMSQ---DSYAIAHLDL
ASLESVRQFVKN----FRNT---GRSLDALVCNAAIYMPLLKEPKRSPEGYELSVATNHLGHFLLCNLFLED
L------KNS--------PVS----------EPRLVILGTVTH-NPKELGGKIP-PRP-DLGDLKGFAEGFK
EPISMI-----------DGKKFNSVKAYKDSKVCNILTMRELHRRY-HKSHGITFSSLYPGCVATSALFRDH
YPLFQKLFPVFQ---KNITGGFVSEEEAGKRVAEVVTSPAY-NQSGAYWSWGNRQKKDGK-SFVQEVSSEAS
DEDKAQRLWELSEKLVGLG
>KIE06771.1 6-321 protochlorophyllide oxidoreductase [Tolypothrix bouteillei VB521301]
KST-------VIITGASSGIGLQAAKVLSQS--GQWHVVMACRDCSKAQKAAQSVGMSQ---DSYTILHLDL
ASLESVRQFVKN----FRAS---GRSLDALVCNAAIYMPLLKEPKRSPEGYELSVATNHLGHFLLCNLFLED
L------KNS--------PSS----------EPRLVILGTVTH-NPKELGGKIP-PRP-DLGDLKGFAEGFK
EPISMI-----------DGKKFNSVKAYKDSKVCNILTMRELHQRY-HKSHGITFSSLYPGCVATSALFRDH
YPLFQKLFPVFQ---KNITGGFVSEEEAGKRVAEVVTSPAY-SQSGAYWSWGNRQKKDGK-SFVQEVSPEAS
DEEKSQRLWELSAKLVGLA
>WP_017718367.1 6-320 protochlorophyllide oxidoreductase [Oscillatoria sp. PCC 10802]
KST-------VAITGASSGVGLYAAKALAKK--G-WHVVMGCRDLEKAEKAAQSAGMPA---DSYTILHIDL
GSLDSVRRFVNS----FRAT---GRSLDALVCNAAIYMPLIKQPLRSPEGYELTVATNHLGHFLLCKIMLED
M------KLS--------PAP----------DRRVVILGTVTH-NPKELGGKIP-PRP-DLGDLKGLAEGFK
DPYTMI-----------DGKKFEPVKAYKDSKVCNVLTMRELHRRY-HESTGITFNSLYPGCVATTALFRNH
YPLFQKLFPIFQ---KYITGGFVSEELAGERVAAVVADPEY-KQSGMYWSWGNRQKKNGK-SFVQQVSPEAS
DDEKAERLWDLSEKLVAFA
>WP_017302851.1 6-320 protochlorophyllide oxidoreductase [Spirulina subsalsa]
KPT-------VVITGTSSGVGLYASKAFVQR--G-WFVVMACRDLMKTKKAAQSVGIPE---DSYTVLHIDL
GSLDSVRRFVQD----FRKT---GRSLDALVCNAAIYMPLLKEPLWSLDGYELTMTTNHLGHFLLCNLLLDD
M------KKS--------PRE----------DKRMVILGTVTH-NPDELGGKIP-PRP-DLGNLEGFAQGFK
APVTMA-----------DGKKFEPVKAYKDSKVCNVLTMRELHRRY-HESTGITFTSLYPGCVADTPLFRNH
YPLFQKLFPWFQ---KNITGGYVSQELAGERVAAVVIDPEF-CQSGAYWSWGNRQKKDGK-FFVQRVSRQAR
DDEKGEKMWDLSNRLVGLA
>OAB59286.1 6-320 protochlorophyllide oxidoreductase [Leptolyngbya valderiana BDU 20041]
KPT-------VIVTGASSGVGLYAAKALAEK--G-WYVVMACRNLEKAEKAAQDLGIAK---DSYKVLHIDL
GSLQSVRQFVTN----YRSL---NRPIRALVCNAAIYMPLLKEPMRSPEGYELTMTTNHLGHFLLCNLMLAD
F------EQS--------NEP----------DKRMVILGTVTH-NPDELGGKIP-PRP-DLGTLDGFAEGFK
EPVSMI-----------DGKKFEPVKAYKDSKVCNVLTMRELHRRY-HESTGITFSSLYPGCVADTPLFRNH
YPLFQKIFPVFQ---KYITGGYVSQELAGERVAAVVADPEF-KQSGVYWSWGNRQKKGRQ-SFAQKVSRQAR
DDEKGERMWDLSLQLVGLS
>WP_017658553.1 6-320 protochlorophyllide oxidoreductase [Geitlerinema sp. PCC 7105]
KPT-------VIVTGASSGVGLYAAKALAEK--G-WYVVMACRNLEKAETAAQDLGMAK---DSYKILHIDL
GSLQSVRQFVTN----YRSL---NRPIRALVCNAAIYMPLLKEPMRSPEGYELTMTTNHLGHFLLCNLMLAD
F------EQS--------NEP----------DKRMVILGTVTH-NPDELGGKIP-PRP-DLGTLDGFAEGFK
EPVSMI-----------DGKKFEPVKAYKDSKVCNVLTMRELHRRY-HDSTDITFSSLYPGCVADTPLFRNH
YPLFQKIFPVFQ---KYITGGYVSQELAGERVAAVVADPEF-KQSGVYWSWGNRQKKGRQ-SFAQKVSRQAR
DDEKGERMWDLSLQLVGLS
>ASC69137.1 6-320 short-chain dehydrogenase family oxidoreductase [Halomicronema hongdechloris C2206]
KPT-------VVITGASSGVGLYAAKALASR--D-WHVIMACRNLEKAKAAAQDLEIPP---DNHTLMPIDL
GNLQSVRNFVSS----FRSL---GRSLDALVCNAAIYMPLLKQPLRSPEGYELTMTTNHLGHFLLCNLMLED
M------KRS--------PYS----------DKRMVILGTVTH-NPDELGGKIP-PRP-NLGNLEGFAAGFK
EPVTMI-----------DGKSFEPVKAYKDSKVCNVLTMRELHRRY-HDSTGITFSSLYPGCVADTPLFRNH
YRLFQRLFPLFQ---KYITGGYVSQELAGERVADVVAAPEY-RQSGAYWSWGNRQKKNRK-SFVQQVSPQAR
DDQRGEHMWELSTQLVGLT
>ALB40564.1 6-321 protochlorophyllide oxidoreductase [Anabaena sp. WA102]
KST-------AIITGASSGVGLQAAKALVDK--GNWHVIMACRDLIKAEKAAQSVGIPT---NSYTLMQIDL
GSLESVRQFVNN----FRAS---GRTVEALVCNAAIYMPLIKEPLFSPEGYELTVTTNHLGHFLLCNLMLAD
L------QKS--------PAT----------DKRLVILGTVTH-NPDELGGKIP-PRP-DLGNFEGFAAGFQ
NPICMI-----------NGKEFEPVKAYKDSKVCNVLTMRELHNRF-HESTGITFSSLYPGCVATTALFRNH
YPLFQKIFPLFQ---KYITGGFVTEELSGERVAMVVADSEY-KQSGIYWSWGNRQKEGRT-SFVQKVSPQAR
DDEKGKRMWDLSYELVGLG
>WP_027401313.1 6-321 protochlorophyllide oxidoreductase [Aphanizomenon flos-aquae]
KST-------AIITGASSGVGLQAAKALVDK--GNWHVIMACRDLIKAEKAAQSVGIPT---NSYTLMQIDL
GSLESVRQFVNN----FRAS---GRTVEALVCNAAIYMPLIKEPLFSPEGYELTVTTNHLGHFLLCNLMLAD
L------QKS--------PAT----------DKRLVILGTVTH-NPDELGGKIP-PRP-DLGNFEGFAAGFQ
NPICMI-----------NGKEFEPVKAYKDSKVCNVLTMRELHNRF-HESTGITFSSLYPGCVATTALFRNH
YPLFQKIFPLFQ---KYITGGFVTEELSGERVAMVVADSEY-KQSGIYWSWGNRQKEGRT-SFVQKVSPQAR
DDEKGRRMWNLSYDLVGLG
>BAZ87254.1 6-321 protochlorophyllide oxidoreductase [Dolichospermum compactum NIES-806]
KST-------AIITGASSGVGLQAAKALVDK--GNWHVIMACRDLIKAEKAAQSVGIPA---NSYTLMQIDL
GSLESVRQFVNN----FRAT---GKTVEALVCNAAIYMPLIKEPLFSPEGYELTVTTNHLGHFLLCNLMLAD
L------QKS--------PAA----------DKRLVILGTVTH-NPDELGGKIP-PRP-DLGNFEGFAAGFQ
NPICMI-----------NGKEFEPVKAYKDSKVCNVLTMRELHNRF-HESTGITFSSLYPGCVATTALFRNH
YPLFQKIFPLFQ---KYITGGFVTEELSGERVAMVVADSEY-KQSGIYWSWGNRQKEGRT-SFVQKVSPQAR
DDEKGKRMWDLSYHLVGLG
>AFW93299.1 6-321 light-dependent protochlorophyllide oxidoreductase [Anabaena sp. 90]
KST-------AIITGASSGVGLQAAKALVDK--GNWHVIMACRDLIKAEKAAQSVGMPA---NSYTLMQIDL
GSLESVRQFVNN----FRAT---GKTVEALVCNAAIYMPLIKEPLFSPEGFELTVTTNHLGHFLMCNLMLAD
L------QKS--------PAA----------DKRLVILGTVTH-NPDELGGKIP-PRP-DLGNFEGFAAGFQ
NPITMI-----------DGKQFEPVKAYKDSKVCNVLTMRELHNRF-HESTGITFSSLYPGCVATTALFRNH
YPLFQKIFPLFQ---RYITGGFVTEELSGERVAMVVADPEY-KQSGIYWSWGNRQKKDRA-SFGQKVSPQAR
DEEKGKRMWDLSYQLVGLG
>OBQ44972.1 6-321 light-dependent protochlorophyllide reductase [Aphanizomenon flos-aquae WA102]
QST-------VIITGASSGVGLQAAKALANR--GQWHVIMACRDLIKAEKAAKSVEMPT---NSYTLMHIDL
GSLESVRQFVNN----FRAT---GKTVEALVCNAAIYMPLLKEPLFSPEGYELTVTTNHLGHFLLCNLMLPD
L------QKS--------PAA----------DKRLVILGTVTH-NPDELGGKIP-PRP-DLGNFEGFAAGFQ
DPITMI-----------DGKKFEPVKAYKDSKVCNVLTMRELHNRF-HQSTGITFSSLYPGCVATTALFRNH
YPQFQKLFPLFQ---KYITGGFVTEELSGERVAMVVADPEY-KQSGIYWSWGNRQKKDGT-SFVQKVSPQAR
DNEKGNRMWDLSYQLVGLG
>WP_028089929.1 6-321 protochlorophyllide oxidoreductase [Dolichospermum circinale]
QST-------VIITGASSGVGLQAAKALANR--GQWHVIMACRDLIKAEKAAKSVGMPA---NSYTLMHIDL
GSLESVRQFVNN----FRAT---GRSLEALVCNAAIYMPLIKEPLFSPEGYELTVTTNHLGHFLLCNLMLPD
L------QKS--------SAT----------DKRLVILGTVTH-NPDELGGKIP-PRP-DLGNFEGFAAGFQ
DPITMI-----------NGKKFEPVKAYKDSKVCNVLTMRELHNRF-HESTGITFSSLYPGCVATTALFRNH
YPQFQKLFPLFQ---KYITGGFVSEELSGERVAMVVADPEY-KQSGIYWSWGNRQKKDRT-SFVQKVSPQAR
DDEKGKLMWELSARLVGLG
>PPJ63884.1 6-321 protochlorophyllide oxidoreductase [Cuspidothrix issatschenkoi CHARLIE-1]
KST-------VIITGASSGVGLQAAKALANR--GQWHVIMACRDLVKAEKAAQSVGIPA---NSYTLMHIDL
GSLESVRQFVNN----FRAT---GRSLEALVCNAAIYMPLIKEPLFSPEGYELTVTTNHLGHFLLCNLMLPD
L------QKS--------PAA----------DKRLVILGTVTH-NPDELGGKIP-PRP-DLGKFEGFAAGFQ
NPICMI-----------NGKQFEPVKAYKDSKVCNVLTMRELHNRY-HESTGITFSSLYPGCVATTALFRNH
YPLFQKLFPIFQ---KYITGGFVTEELSGERVAMVVADPEY-KQSGIYWSWGNRQKEGRE-SFVQKVSPQAR
DDEKGKMMWELSAQLVGLG
>CUR33434.1 4-318 Light-dependent protochlorophyllide reductase [Planktothrix tepida PCC 9214]
QAT-------VVITGASSGVGLQAARALAQK--G-WYVVMACRDLAKAEQAAQSLGMSP---DSYKILPIDL
GSLASVKQFVAD----FRSL---GRSLDALVCNAAIYMPLIKEPLWSPEGYELTVATNHLGHFYLCNVMLED
M------KRS--------SYP----------DRRMVILGTVTH-NPDELGGKIP-PRP-DLGNLEGFEQGFK
DPITMI-----------DGKKFEPVKAYKDSKVCNVLTMRELHRRY-HESTGITFTSLYPGCVATTALFRNH
YPLFQKIFPIFQ---KYITGGFVTEELSGDRVAMVVADPEY-KQSGVYWSWGNRQKKDRK-SFVQKVSPQAS
DDQKAQKMWDLSAKLVGLA
>CUR09679.1 4-318 Light-dependent protochlorophyllide reductase [Planktothrix serta PCC 8927]
QAT-------VVITGASSGVGLQAARALAQK--G-WYVVMACRDIAKTEQAAQSVGMST---DSYTILPIDL
GSLASVKQFVAN----FRSL---GRSLDALVCNAAIYMPLIKEPLRSPEGYELTVATNHLSHFYLCNVMLED
M------KRS--------SYP----------DRRMVILGTVTH-NPDELGGKIP-PRP-DLGNLDGFAQGFK
DPITMI-----------DGKKFEPVKAYKDSKVCNVLTMRELHRRY-HDSTGITFTSLYPGCVATTALFRNH
YPLFQKIFPLFQ---KYITGGFVTEELSGDRVAMVVADPEY-KQSGVYWSWGNRQKKDRQ-SFVQKVSPQAS
DDQKGEKMWDLSAKLVGLA
>CUR10986.1 4-318 Light-dependent protochlorophyllide reductase [Planktothrix paucivesiculata PCC 9631]
QAT-------VVITGASSGVGLQAARALAEK--G-WYVVMACRDLVKAEQAAQSLGMSK---DSYTVLPIDL
GSLASVKQFVAN----FRSL---GRSLDALVCNAAIYMPLIKEPLWSPEGYELTVATNHLSHFYLCNVMLED
M------KRS--------SYP----------DRRMVILGTVTH-NPDELGGKIP-PRP-DLGNLEGFEQGFK
DPITMI-----------NGKEFEPVKAYKDSKVCNVLTMRELHRRY-HDSTGITFTSLYPGCVATTALFRNH
YPLFQKIFPLFQ---KYITGGFVTEELSGDRVAMVVADPEY-KQSGMYWSWGNRQKKNRQ-SFVQKVSPQAS
DDEKGKKMWDLSARLVGLA
>OIP66978.1 4-318 protochlorophyllide oxidoreductase [Oscillatoriales cyanobacterium CG2_30_40_61]
QAT-------VVITGASSGVGLQAARALAEK--G-WYVVMACRDLVKAEQAAQSVGMSK---DNYTVLPIDL
GSLASVKQFIAN----FRSL---GRSLDALVCNAAIYMPLIKEPLWSPEGYELTVATNHLSHFYLCNVMLED
M------KRS--------SYP----------DRRMVILGTVTH-NPDELGGKIP-PRP-DLGNLEGFEQGFK
DPITMI-----------NGKQFEPVKAYKDSKVCNVLTMRELHRRY-HDSTGITFTSLYPGCVATTALFRNH
YPLFQKIFPLFQ---KYITGGFVTEELSGDRVAMVVADPEY-KQSGMYWSWGNRQKKNRQ-SFVQKVSPQAS
DDEKGKKMWDLSARLVGLS
>CUR25469.1 4-318 Light-dependent protochlorophyllide reductase [Planktothrix rubescens]
QAT-------VVITGASSGVGLQAARALAEK--G-WYVVMACRDLAKTERAAQSVGMSK---DSYTILPIDL
GSLASVKQFVAN----FRSL---GRSLDALVCNAAIYMPLIKEPLWSPEGYELTMATNHLNHFYLCNVMLED
M------KRS--------TFA----------DRRMVILGTVTH-NPDELGGKIP-PRP-DLGNLEGFAEGFK
DPITMI-----------NGKQFEPVKAYKDSKVCNVLTMRELHRRY-HDSTGITFTSLYPGCVATTALFRNH
YPLFQKIFPLFQ---KYITGGFVTEELSGDRVAMVVADPEY-KQSGMYWSWGNRQKKDRQ-SFVQKVSPQAS
DDEKGKKMWDLSARLVGLA
>ACB49671.1 12-327 light-dependent protochlorophyllide reductase [Cyanothece sp. ATCC 51142]
KST-------VIITGASSGVGLYAAKALADR--G-WYVVMACRNQPKAHQAAQSVGIPL---DSYTVMQIDL
GSLDSVRQFVKD----FRAT---GKSLDALVCNAAIYMPLLKEPLRSPEGYELSMTTNHLGHFLLCNLMLED
L------KRS--------PAP----------EKRVVILGTVTH-NPNELGGKIP-PRP-DLGNLEGFADGFK
EPVSMI-----------DGKKFEPVKAYKDSKVCNVLTMRELHRRY-HDNTGIVFTSLYPGCVADTPLFRNH
YPLFQKIFPWFQ---KNITGGYVSQELAGERVADVVTKPEY-GQSGSYWSWGNRQKKDRKAAFVQKVSPQAQ
DEAKAERMWELSEKLVGLP
>EAM49585.1 6-321 Light-dependent protochlorophyllide reductase [Crocosphaera watsonii WH 8501]
QST-------VVITGASSGVGLYAAKALADR--G-WYVVMACRNQPKAHQAAQSLGIAL---DAYTVMHIDL
GNLDSVRQFAQD----FRAT---GKTLDALVCNAAIYMPLLKEPLRSPEGYELSMTTNHLGHFLLCNLMLED
L------SHS--------SAP----------EKRMVILGTVTH-NPDELGGKIP-PRP-DLGNLEGFADGFK
EPISMV-----------DGKNFEPVKAYKDSKVCNVLTMRELDRRY-HESTGIVFTSLYPGCVADTPLFRNH
YPLFQKIFPWFQ---KNVTGGYVSQELAGERVADVVTKPEY-GESGSYWSWGNRQKKDRQAAFVQNVSPQAQ
DEAKAEKMWNLSEKLVGLA
>CDN14928.1 6-320 Light-dependent protochlorophyllide reductase [Richelia intracellularis]
KPT-------VVITGASSGVGLYATKALVNK--G-WHVVMACRDVRKAGDAARSLDIPQ---DSYTIMQIDL
GDLESVRRFSRE----FTAS---GRFLRALLCNAAIYMPLLKEPLCSPEGYELTMTTNHLGHFLLSNLMLED
L------KKS--------PLA----------DKRLVILGTVTH-NPDEPGGKVY-PRP-DLGKFEGFEAGFK
EPISMA-----------DGKKFEPVKAYKDSKVCNVLTMLELHRRY-HESTGITFTSLYPGCVADTPLFRNH
YKLFQKLFPLFQ---KYITKGYVSQELAGERVASVVADPEF-KQSGAYWSWGNRNSENRK-AFVQKVSPQAR
DDEKARRMWETSAKLVGVE
>WP_088243913.1 6-320 protochlorophyllide oxidoreductase [Calothrix rhizosoleniae]
KPT-------VVITGASSGVGLYAAKALANK--G-WHVVMACRNVTKAGEAAQSLGIPQ---GSYSIMQIDL
GNLESVKRFSRE----FTAS---GRLLGALVCNAAIYMPLLKEPLRSPEGYELTMTTNHLGHFLLCNLMLED
L------KKS--------PLA----------DKRLVILGTVTH-NPDEPGGKVY-PRP-DLGKFEGFEAGFK
EPISMA-----------DGKKFEPVKAYKDSKVCNVLTMLELHRRY-HDSTGITFTSLYPGCVADTPLFRNH
YRLFQKLFPLFQ---KYITKGYVSQELAGERVAAVVADPEF-KQSGAYWSWGNRNSQERQ-AFVQRVSPQAR
DDERARRMWETSASLVGIA
>PAX49851.1 6-320 protochlorophyllide oxidoreductase [Calothrix elsteri CCALA 953]
KPT-------AVITGASSGVGLYTAKALAKK--G-WHVVMACRDVRKAGEAAQAVGMPQ---GSYSIMQIDL
GDLESVRRFARE----FRAS---GKFLNALLCNAAIYMPLIKEPLRSPEGYELTMATNHLGHFLLCNLMLED
L------KNS--------PMA----------DKRLVILGTVTH-NPDEPGGKVY-PRP-DLGKFEGFEAGFK
EPISMV-----------DGKKFEPVKAYKDSKVCNVLTMRELHRRF-HDSTGITFTSLYPGCVADTPLFRNH
YPLFQKLFPLFQ---KYITKGYVSQELSGERVASVIADPEF-KQSGAYWSWGNRNSQERK-AFVQRVSSQAR
DDEKAVRMWELTAKLVGIA
>ACL44363.1 6-320 light-dependent protochlorophyllide reductase [Cyanothece sp. PCC 7425]
KPT-------VIITGASSGVGLYAAKALANK--G-FHIIMACRDLHKAGQAAQTVGIPQ---GSYSLMHIDL
GDLDSVRRFARE----VSAS---GRPLKALVCNAAIYMPLLKEPLRSPEGYELTMTTNHLGHFLLCNLLLED
L------KQS--------RVE----------DKRVVILGTVTH-NPDELGGKVY-PRP-DLGKFEGFAAGFK
EPVSMV-----------DGKKFEPVKAYKDSKVCNVLTMKELDRRY-HDTTNITFSSLYPGCVADTPLFRNH
YPTFQKLFPLFQ---KYITGGYVSQELAGERVAQVVADPEF-RESGAYWSWGNRQKQGRK-AFMQKVSRQAR
NNDKAEQMWVLSEKLVGLA
>ADN14708.1 6-320 light-dependent protochlorophyllide reductase [Cyanothece sp. PCC 7822]
KST-------AIITGASSGVGLQAAKALADL--G-WYVVMACRDIEKTKRVAQEVGMPA---DSYNIIYIDL
ASLQSVREFVKY----FRAL---SRPLDALVCNAAIYMPLLKEPLWSPDGYELTMATNHLGHFLLCNLMLDD
L------KQS--------AVK----------PAKLVILGTVTH-NPNELGGKIP-PRP-DLGNLQGFAAGFK
APYSMI-----------DGKAFEPVKAYKDSKVCNILTMRELHRRY-HASTGIIFNSLYPGCVATTALFRNH
YPKFQKYFPLFQ---KYITGGFVSEELSGQRVAQVVAEPDF-AQSGVYWSWGNRQKKNGQ-AFVQKVSTQAG
DDAKAVRLWELSEQLVGLK
>ACK73322.1 6-320 light-dependent protochlorophyllide reductase [Cyanothece sp. PCC 7424]
KST-------VIITGASSGVGLQAAKALALS--G-WYVIMACRDLEKTRRVAKEVGMPS---GSYMIIHIDL
ASLESVRQFVRD----FRAI---GRSLDALVCNAAIYMPLLKEPLRSPEGYELTVATNHLGHFLLCNLMLED
L------KKS--------SAS----------PPKLVILGTVTH-NPDELGGKIP-PRP-DLGDLKGFAEGFK
EPYTMI-----------DGKKFEPVKAYKDSKVCNILTMRELHRRY-HESTGIVFNSLYPGCVATTALFRNH
YPLFQKLFPLFQ---KHITGGFVSEELSGQRVAQVVTDPAF-AQSGVYWSWGNRQKKNGN-AFVQKVSSQAR
DDENAERLWELSEQLVGLK
>WP_066424619.1 5-318 protochlorophyllide oxidoreductase [Anabaena sp. 4-3]
KST-------VVITGASSGVGLYAAKAMAAR--N-WHVVMACRDLEKTQKAAQAVGMPE---NSYTIMHIDL
ASLESVRQFVQN----FRAS---GKTLNALVCNAAIYMPLIKEPLRSPEGYELTMATNHLGHFLLCNLMLED
L------KKS---------AA----------QARLVILGTVTH-NPNELGGKIP-PRP-DLGDLQGFAEGFK
APITMA-----------DGKKFEPVKAYKDSKVCNILTMRELHRRY-HESTGIIFSSLYPGCVATTALFRNH
YPLFQKLFPIFQ---RYITGGFVSEELAGERVAMVVADAEY-AKSGAYWSWGNRQKKNRQ-SFVQQVSPQAS
DDARAKRMWDLSENLVGLT
>AFY47926.1 5-318 NADPH-protochlorophyllide oxidoreductase [Nostoc sp. PCC 7524]
KST-------VVITGASSGVGLYAAKAMADR--N-WHVVMACRDLEKTQKAAQAVGMPE---NSYTIMHIDL
ASLESVRQFVNN----FRAS---GKSLDALVCNAAIYMPLIKEPLRSPEGYELTMATNHLGHFLLCNLMLDD
L------KKS---------SS----------QARLVILGTVTH-NPNELGGKIP-PRP-DLGDLQGFAEGFK
APITMA-----------DGKKFEPVKAYKDSKVCNILTMRELHRRY-HDSTGIIFSSLYPGCVATTALFRNH
YPLFQKLFPIFQ---RYITGGFVSEELAGERVAMVVADPEY-AKSGVYWSWGNRQKKNRQ-SFVQQVSPQAS
DDTKAKRMWDLSEGLVGLT
>ACK67677.1 6-320 light-dependent protochlorophyllide reductase [Cyanothece sp. PCC 8801]
K-T-------VIITGASSGVGLYAAKALIQK-WG-YHVVMACRNLDKTYRVAQELGFPS---DSYTVLPIDL
GSLGSVRYFVQA----FRET---KKPLDALLCNAAIYMPLLKEPLRSPEGYELTMTTNHLGHFLLCNLLLED
L------QRS--------SSP----------EPRVVILGTVTH-NPDELGGKIP-PRP-DLGNLEGFEAGFV
EPHSMI-----------DGKKFEPVKAYKDSKVCNVLTMRELHRRY-HDSTGITFSSLYPGCVATTALFRNH
YPLFQKLFPLFQ---KHITGGFVSEELAGERVADVVAAPEY-NQSGSYWSWGNRQKKDRE-SFVQQVSPQAR
DDEKAEKMWDLSAQLVGLA
>ELR96356.1 6-321 NADPH-protochlorophyllide oxidoreductase [Gloeocapsa sp. PCC 73106]
QST-------VIITGASSGVGLYAAKALAQT--GKWHVIMACRNFLKTEKAAQAVGMSK---DNYTIIHLDL
ASLDSVGQFVNH----FRAT---GRSLDALLCNAAIYMPLLKKPLRNADGYELSVATNHLGHFLLCNLLLED
L------QKS--------THG----------EPRLVILGTVTH-NPDELGGKIP-PRP-DLGELKGMEEGFT
EPHSMI-----------DGKKFEPVKAYKDSKVCNVLTMLELHRRY-HEQTGIVFSSLYPGCVATTALFRDH
YPLFQFLFPKFQ---KYITGGFVSEELAGQRVADVVSDPKY-NQSGVYWSWGNRQKKDRE-SFMQKVSPEAR
DEAKAERLWELSAKLVGLE
>PSO66869.1 6-321 protochlorophyllide oxidoreductase [Cyanobacteria bacterium QH_6_48_35]
TST-------VAITGASSGIGLEAAKVLAQT--GQWHVVMACRNLSKAEKAAQAAGMPK---ESYTVMHLDL
ASLESVREFVKN----FRES---GKSLDALLCNAAVYMPLLKEPLRSEDGYELSVATNHLGHFLLCNLMLED
L------EKS--------SVS----------EPRLVILGTVTH-NPNEPGGSIP-PRP-NLGDLKGFEEGFK
APHSMI-----------DGGEFQPIKAYKDSKVCNVLTMRELHRRY-HDSHGITFSSLYPGCVATSDLFRNH
YRLFKFLFPLFQ---KYITGGFVSEEEAGRRVAEVVASPAY-NQSGAYWSWGNRQKKDGK-SFVQSVSREAG
DEDKAKRLWELSEKLVGSG
>PSO84397.1 6-321 protochlorophyllide oxidoreductase [Cyanobacteria bacterium QS_3_48_167]
TST-------VAITGASSGIGLEAAKVLAQT--GQWHVVMACRNLSKAEKAAQAAGMPK---ESYTVMHLDL
ASLESVREFVKN----FRES---GKSLDALLCNAAVYMPLLKEPLRSEDGYELSVATNHLGHFLLCNLMLED
L------EKS--------SVS----------EPRLVILGTVTH-NPNEPGGSIP-PRP-NLGDLKGFEEGFK
APHSMI-----------DGGEFQPIKAYKDSKVCNVLTMRELHRRY-HDSHGITFSSLYPGCVATSDLFRNH
YRLFKFLFPLFQ---KYITGGFVSEEEAGRRVAEVVASPAY-NQSGAYWSWGNRQKKDGK-SFVQSVSREAG
DEDKAKRLWELSEKLVGSS
>PSP15947.1 6-321 protochlorophyllide oxidoreductase [Cyanobacteria bacterium SW_5_48_44]
TST-------VAITGASSGIGLEAAKVLAQT--GQWHVVMACRNLSKAEKAAQAAGMPK---ESYTVMHLDL
ASLESVREFVKN----FRES---GKSLDALLCNAAVYMPLLKEPLRSEDGYELSVATNHLGHFLLCNLMLED
L------EKS--------SVS----------EPRLVILGTVTH-NPNEPGGSIP-PRP-NLGDLKGFEEGFK
APHSMI-----------DGGEFQPIKAYKDSKVCNVLTMRELHRRY-HDSHGITFSSLYPGCVATSDLFRNH
YRLFKFLFPLFQ---KYITGGFVSEEEAGRRVAEVVASPAY-NQSGAYWSWGNRQKKDGK-SFVQSVSREAG
DEDKAKRLWELSEKLVGSG
>OUC13280.1 6-320 protochlorophyllide oxidoreductase [Alkalinema sp. CACIAM 70d]
KPT-------VVITGTTSGVGLYAAKSLIDR--G-WHVILANRSVGKAETAANELGFPQ---DSYTIMQLDL
ASLTSVRQFVAN----FRAL---GRSLDGLICNAAIYMPLLKEPLFSPENYELTMATNHLGHFLLCNLMLED
M------KKS--------TYS----------DRRMVILGTVTH-NPDELGGKIP-PRP-DVGNFDGFAAGFK
APITMA-----------KGDKFEPVRAYKESKVCNVLTMRELHRRY-HTSTGITFVSLYPGCVADTPLFRNH
YPLFQKLFPLFQ---KNITGGYVSQELAGDRVAMVLADPEY-KQSGAYWSWGNRQRKDGQ-SFVQRVSPQAR
DDENARRMWDLTMNLVGLG
>OCQ94851.1 6-320 protochlorophyllide oxidoreductase [Limnothrix sp. P13C2]
KPT-------VLITGTSSGVGLYAAKALVNR--G-WYVVMACRNLEKTHAAAAEAGIPQ---DSYTVLQVDL
GNLTSVRMLVSA----FRSL---GRSLDALVCNAAIYMPLIKEPLWSPEGYELTMTTNHLSHFLLCNLMLDD
M------KLS--------NYP----------DRRMVILGTVTH-NPDELGGKIP-PQP-DLGNLEGFAQGFK
NPICMA-----------NGKKFEPVRAYKESKVCNVLTMRELHRRF-HESTGITFSSLYPGCVADTPLFRNH
YPLFQTIFPWFQ---KNITGGYVSQELAGDRVAQVVADPDF-KQSGAYFSWGNRQKKGRE-AFLQRVSPQAR
DEQRGQRMWDLTLKLVNLA
>PIK86652.1 12-326 protochlorophyllide oxidoreductase [Synechococcus sp. 63AY4M2]
QPT-------VVITGASSGVGLYAALALAKR--G-WHVVMACRDLDKGRRMAQQVGIPQ---GSYTLMPIDL
ASLASVRQFVEQ----FRQS---GRSLDALVCNAAIYMPLLKQPLRSPEGYELTMATNHLGHFLLCHLMLED
L------KRS--------TYP----------DRRLVILGTVTH-NPKELGGKIP-PQP-HLGDLRGFAQGFK
EPISMA-----------DGGKFDPVKAYKDSKVCNILTMRELHRRF-HESTGITFLSLYPGCVAETGLFRHH
YPLFQKLFPWFQ---KNITGGYVSQELAGERVAQVVADPEF-RQSGFYWSWGNRQRKNAK-PFNQEVSDEAG
DEAKAKLLWDLSEKLVGVP
>PIK84754.1 12-326 protochlorophyllide oxidoreductase [Synechococcus sp. 65AY6A5]
QPT-------VVITGASSGVGLYAALALAKR--G-WHVVMACRDLDKGRRMAQQVGIPQ---GSYTLMPIDL
ASLASVRQFVEQ----FRQS---GRSLDALVCNAAIYMPLLKQPLRSPEGYELTMATNHLGHFLLCHLMLED
L------KRS--------TYP----------DRRLVILGTVTH-NPKELGGKIP-PQP-HLGDLRGFAQGFK
EPISMA-----------DGGKFDPVKAYKDSKVCNILTMRELHRRF-HESTGITFLSLYPGCVAETGLFRHH
YPLFQKLFPWFQ---KNITGGYVSQELAGERVAQVVADPEF-RQSGFYWSWGNRQRKNAK-PFNQEVSDEAG
DEAKAKLLWDLSEKLVGVP
>PIK92008.1 12-326 protochlorophyllide oxidoreductase [Synechococcus sp. 65AY6Li]
QPT-------VVITGASSGVGLYAALALAKR--G-WHVVMACRDLDKGRRMAQQVGIPQ---GSYTLMPIDL
ASLASVRQFVEQ----FRQS---GRSLDALVCNAAIYMPLLKQPLRSPEGYELTMATNHLGHFLLCHLMLED
L------KRS--------TYP----------DRRLVILGTVTH-NPKELGGKIP-PQP-HLGDLRGFAQGFK
EPISMA-----------DGGKFDPVKAYKDSKVCNILTMRELHRRF-HESTGITFLSLYPGCVAETGLFRHH
YPLFQKLFPWFQ---KNITGGYVSQELAGERVAQVVADPEF-RQSGFYWSWGNRQRKNAK-PFNQEVSDEAG
DEAKAKLLWDLSEKLVGVP
>GAX42679.1 6-323 protochlorophyllide oxidoreductase [Tolypothrix sp. NIES-4075]
QST-------VVITGASSGVGLQAARALAQT--KQWHVVMACRDIPKTQKAAQTVGMPQ---DSYTIMHLDL
ASLESVRQFVKN----FRES---GKSLDALVCNAAVYMPLLKEPLYSEDGYELSVATNHLGHFLLCNLMLED
L------KKS--------SAS----------QPRLIILGTVTA-NPKELGGKIPIPAPPDLGELQGFEAGFK
APISMI-----------NGKKFKPGKAYKDSKLCNVLTMRELHRRY-HESTNIVFSSLYPGCVATTALFRNH
YPLFQKIFPLFQ---KNITGGFVSEELAGDRVAEVVANPEY-NKSGMYWSWGNRQKEGRK-SFVQEVSNEAS
DDDKAKKLWDLSAKLVGIA
>KIJ82429.1 6-322 protochlorophyllide oxidoreductase [Scytonema tolypothrichoides VB-61278]
KPT-------VVITGASSGVGLQAARSLAQK--G-WYVVMACRDLPKTEKAAQTVGMSP---DSYTIIHLDL
ASLDSVRQFVNS----FRES---GRSLDALVCNAAVYLPLLKEPLYSPDGYELSVATNHLGHFLLCNLMLED
L------KNS--------GAK----------EPRLIILGTVTA-NPKELGGKIPIPAPPDLGDLQGFEAGFK
APISMI-----------NGKKFKSGKAYKDSKLCNVLTMRELHRRY-HESTGIIFSSLYPGCVATTGLFRNH
FPLFQKLFPLFQ---KNITGGFVSEELAGDRVAEVVADPEY-NKSGSYWSWGNRQKPNRK-SFEQEMSNEAL
DDKKAQKLWDLSAKLVGLA
>AFZ00300.1 6-322 light-dependent protochlorophyllide reductase [Calothrix sp. PCC 6303]
QPT-------VIITGASSGVGLQAARSLAER--G-WHVIMACRDIPKTQNAANSLGMSP---NNYTIIHLDL
ASLASVRQFVQD----FRNT---GKPLDALVCNAAVYLPLLKEPAYSPDGYEISVATNHLGHFLLCNLMLED
L------QKS--------GAK----------EPRLIILGTVTA-NPKELGGKIPIPAPPDLGELKGFEAGFK
APISMI-----------DGKKFKSGKAYKDSKLCNVLTMRELHRRY-HQSTGITFSSLYPGCVATTALFRNH
FPLFQKIFPLFQ---KNITGGYVSEELAGDRVGDVVAQPEY-NQSGMYWSWGNRQKEGRK-SFVQEVSNEAS
DDNKAKKLWELSAKLVGLA
>KKD38224.1 6-322 protochlorophyllide oxidoreductase [Limnoraphis robusta CS-951]
KST-------VVITGASSGVGLQAANALAKK--G-WYVVMACRNVEKTEKAAQSVGIPA---DSYTIMPLDL
ASLESVRQFVKT----FRES---GKSLDALVCNAAVYLPLEKEPLRSADGYELSVATNHLGHFLLCNLMLED
L------KHS--------GTS----------QPRLIILGTVTA-NPKELGGKIPIPAPPDLGNLQGLEAGFK
APITMI-----------DGKKFKSGKAYKDSKLCNVLTMRELHRRY-HESTGIVFSSLYPGCVATTALFRNH
YPLFQKIFPWFQ---KNITGGFVSEELAGERVAMVVADPEY-NKSGVYWSWGNRQKEGRQ-SFVQEVSNEAL
DDSKAERLWELSAKLVGLA
>ERT05457.1 6-322 light-dependent protochlorophyllide reductase [Lyngbya aestuarii BL J]
KST-------VVITGASSGVGLQAAKALAKK--G-WYVVMACRNLEKTEKAAQAVGIPA---GTYTIIPLDL
ASLESVHQFVKT----FRES---GKSLDALVCNAAVYLPLEKEPQRSADGYELSVATNHLGHFLLCNLMLED
L------KHS--------ATS----------EPRLIILGTVTA-NPKELGGKIPIPAPPDLGNMQGLEAGFK
APIAMI-----------DGKKFKSGKAYKDSKLCNVLTMRELHRRY-HESTGIVFSSLYPGCVATTALFRNH
YPLFQKIFPWFQ---KNITGGYVSEELAGERVAMVVADPEY-NTSGVYWSWGNRQKEGRK-SFMQEVSNEAL
DDQKAEKLWELSAKLVKLT
>EAW38261.1 6-322 light-dependent NADPH-protochlorophyllide oxidoreductase [Lyngbya sp. PCC 8106]
KST-------VVITGASSGVGLQAAKALAKK--G-WYVVMACRNLEKTEKAAQTVGIPA---DTYTIIPLDL
ASLESVHQFVKT----FRES---GKSLDALVCNAAVYLPLEKEPQRSADGYELSVATNHLGHFLLCNLMLED
L------KHS--------ATS----------EPRLIILGTVTA-NPKELGGKIPIPAPPDLGNMQGLEAGFQ
APISMI-----------DGKKFKSGKAYKDSKLCNVLTMRELHRRY-HESTGIVFSSLYPGCVATTALFRNH
YPLFQKIFPWFQ---KNITGGYVSEELAGERVAMVVAEPEY-NTSGVYWSWGNRQKEGRK-SFMQEVSNEAL
DDNKAEKLWKLSAKLVGMA
>AFY57937.1 6-322 NADPH-protochlorophyllide oxidoreductase [Rivularia sp. PCC 7116]
KST-------VVITGASSGVGLYAAKALAQK--G-WHVVMACRNLEKTQKVANEVGMSS---DSYTIMHLDL
ASLNSVRQFVNT----FRES---GKSLDALVCNAAVYLPLAKEPQRSEDGYELSVATNHLGHFLLCNLMLED
L------QKS--------SAP----------EARLVILGTVTA-NPKELGGKIPIPAPPDLGDLKGFEEGFK
APISMI-----------NGKKFKAGKAYKDSKLCNVLTMRELHRRY-HESTGIVFSSLYPGCVAETGLFRNH
YSLFQKIFPLFQ---KNITGGYVSEELAGERVADVVAEPEY-NKSGSYYSWGNRQKEGRK-SFEQEVSNEAL
DDDKAQRLWELSAKLVGIA
>BAY80574.1 6-322 protochlorophyllide oxidoreductase [Calothrix parasitica NIES-267]
KST-------VVITGASSGVGLYAAKAAAKK--G-WHVVMACRNLEKTQRVANEVGMSP---DSYTIMHLDL
ASLKSVRQFVNT----FRES---GKSLDALVCNAAVYLPLAKEPQRSEDGYELSVATNHLGHFLLCNLMLED
L------QKS--------SAD----------AARLVILGTVTA-NPKELGGKIPIPAPPDLGDLQGFEAGFK
APISMI-----------NGKKFKAGKAYKDSKLCNVLTMRELHRRY-HDSTGIVFSSLYPGCVAETGLFRNH
YSLFQKIFPLFQ---KNITGGYVSEELAGERVADVVADPEY-NKSGSYYSWGNRQKEGRK-SFEQEVSNEAL
DDDKAQRLWELSAKLVGIA
>WP_071518090.1 5-322 protochlorophyllide oxidoreductase [Geitlerinema sp. PCC 9228]
KST-------VVITGASSGVGLQAAKALANR--GDWYVVMACRNLEKAEQAAQDVGMPV---GSYTILPLDL
ASLKSVRQFVTK----FRET---GKSLDALVCNAAVYMPLLKQPLRSEDGYELTVATNHLGHFLLCNLMLED
M------KHS--------PNP----------EPRLVILGTVTA-NPKELGGKIPIPAPPDLGDLQGLEQGFQ
EPVSMI-----------NGKPFKPGKAYKDSKLCNVLTMKELHRRY-HDATGIVFSSLYPGCVAESPLFRNH
FSLFQKIFPWFQ---KNVTGGYVSEELAGERVAAVVADPEY-NQSGAYWSWGNRQKKGRR-SFEQELSDEAN
DNRKAERLWELSAKLVGLA
>OLT61745.1 6-323 protochlorophyllide oxidoreductase [Moorea bouillonii PNG]
KST-------VIITGASSGVGLQAARALAQT-WG-WHVVMACRNLDKAEKAAQEVGIPK---DSYTALYIDL
ASFASVRQFVNA----FRAT---GRSLDALVCNAAIYLPLLKEPLRNPEGYELSVATNHLGHFLLCNLMLED
L------KNS--------SSS----------QPRLVIVGTVTA-NPKELGGKIPIPAPPDLGDLKGFEEGFK
PPISMI-----------NGKAFKSGKAYKDSKLCNMLTMRELHHRY-HDSTGIVFNSLYPGCVAETALFRNH
YSLFQKLFPLFQ---KNITGGYVSQELAGDRLATVVADPNY-NKSGVYWSWGNRQKEGRK-SFIQEVSNEAM
DDSKAKRLWELSEKLVGLG
>EGJ30237.1 6-323 NADPH-protochlorophyllide oxidoreductase [Moorea producens 3L]
KST-------VIITGASSGVGLEAARALATT-WG-WHVVMACRNLDKAEKAAQEVGIPK---DSYTALYIDL
ASFASVRQFVNA----FRAT---GRTLDALVCNAAIYLPLSKEPLRNPEGYELSVATNHLGHFLLCNLMLED
L------KNS--------SSS----------QPRLVIVGTVTA-NPKELGGKIPIPAPPDLGDLKGFEEGFK
PPISMI-----------NGKAFKSGKAYKDSKLCNMLTMRELHHRY-HDSTGIVFSSLYPGCVAETALFRNH
YSLFQKLFPLFQ---KNITKGYVSQELAGDRLATVVADPNY-NKSGVYWSWGNRQKEGRK-SFVQEVSNEAM
DDSKAKRLWELSEKLVGLR
>WP_009631725.1 6-324 protochlorophyllide oxidoreductase [Synechocystis sp. PCC 7509]
KST-------VVITGASSGVGLQAAKALAQM--GTWDVVMACRDLTKAQDAAQALGMPQ---DNYTVMLLDL
ANLESVRQFVQN----LRES---GKAIDALVCNAAVYLPLLKEPLRSVDGYELSVATNHLGHFLLCNLLLED
L------KNS--------SDSF---------APRLIILGTVTA-NPKELGGKIPIPAPPDLGALQGFEAGFT
DPIAMI-----------DGKKFKPGKAYKDSKLCNVLTMRELHRRY-HESTGIIFSCVYPGCVATTGLFRHH
YPLFQKLFPLFQ---KNITGGFVSEELAGERVAAVVAQPQY-NQSGVYWSWGNRQQKDRQ-SFVQEVSNEAS
DDLKSKRLWELSAKLVALA
>PSB31426.1 6-322 protochlorophyllide oxidoreductase [Chlorogloea sp. CCALA 695]
KST-------VVITGASSGVGLQAAKALAQT--G-WDVVMACRDLAKSQAAATALEMPK---ENYTIMLLDL
ADLASVRQFVQN----FRAS---GKSLNALVCNAAVYLPLLKEPLRSADGYELSVATNHLGHFLLCNLLLED
L------QNS--------PAP----------APRLIILGTVTA-NPKELGGKIPIPAPPDLGELQGFEAGFM
APIAMI-----------DGKKFKPGKAYKDSKLCNVLTMRELHRRY-HESTGIIFSCLYPGCVATTGLFRNH
YPLFQKLFPLFQ---KNITGGYVSEELAGERVAEVVAEPQY-NRSGVYWSWGNRQQKDRQ-SFVQEISNEAS
DDRKAKQLWELSSKLVKLV
>WP_026103459.1 6-322 protochlorophyllide oxidoreductase [Pseudanabaena sp. PCC 6802]
KPT-------VVITGASSGVGLQAARALAQR--G-WYVVMACRDMTKAENAAQSVGMSL---GTYAVMHLDL
ASLDSVRDFVSK----FRAN---GRSLDALVCNAAVYFPLLKEPQRSVDGYELSVATNHLGHFLLCNLMLED
M------KKS--------SLK----------EPRMVILGTVTA-NPKELGGKIPIPAPPDLGDLSGMEAGFK
EPVTMI-----------DGKQFKSGKAYKDSKLCNVLTMLELHRRY-HDSTGITFSSLYPGCVATTALFRNH
FPLFRTIFPIFQ---KNITGGFVSEEVAGDRVADLVTEPEF-SKSGAYWSWGNRQKEGRQ-AFEQELSDEAT
DVSKAKKLWDLSASLVGLA
>ABG49608.1 6-323 NADPH-protochlorophyllide oxidoreductase   chlorophyll synthase [Trichodesmium erythraeum IMS101]
KST-------VVITGASSGVGLHAAKALAKT--GEWYVVMACRDISKAEKVAQEVGMTQ---DSYTVMHLDL
ASLEVVKRFVKT----FRES---GRSLEALVCNAAVYLPLLKEPMRSIDGYEISVATNHLGHFLLCNLMLED
L------KKS--------PAK----------DKRLVILGTVTA-NPKELGGKIPIPAPPDLGNLQGFEQGFK
TPISMI-----------NAKKFKSGKAYKDSKLCNVLTMRELHRRY-YKSTGIVFSSLYPGCVADTPLFRNH
YPLFQKLFPLFQ---KNITGGYVSQDLAGERVAAVVKDPEY-KESGIYWSWGNRQKKDRK-SFVQEVSDEAS
DDDKAIKLWELSSKLVGLS
>WP_018398167.1 6-322 protochlorophyllide oxidoreductase [filamentous cyanobacterium ESFC-1]
KPT-------VIITGASSGVGLYAAKAMAKR--G-WYVIMACRNLEKSQKAAESVGMAA---DSYKILHLDL
ASLDSVKKFVQS----FRAT---VRNLDALVCNAAVYLPLLKEPMRSTDGYELSVATNHLGHFLLCNLLLPD
M------KKS--------PYP----------DKRMVILGTVTA-NPKELGGKIPIPAPPDLGDLKGFEAGFK
EPVTMI-----------NGKKFKPGKAYKDSKLCNVLTMRELHRRY-HESTGITFSSLYPGCVAETPLFRNH
YPLFQKIFPLFQ---KHVTGGYVSQETAGERVADVVTDPEM-KQSGVYWSWGNRQKPGRQ-SFEQEVSNEAS
DRDKAEKMWNLSAKLVGMS
>OEJ77856.1 6-323 protochlorophyllide oxidoreductase [Cyanobacterium sp. IPPAS B-1200]
KST-------VIITGASSGVGLYGAKALAKT--GKWHVIMACRNLEKTQKVAKEVGIPE---DSYQIIHLDL
ASLNSVQKFVED----FRAT---GRNLDALVCNAAVYYPLLKEPMYSEDGYEISVATNHLGHFLLCNLMLED
L------KKA--------ANP----------HPRLVILGTVTA-NPKELGGKIPIPAPPDLGDLKGMEKGFK
APISMI-----------NGKKFKSGKAYKDSKLCNILTMKELHRRY-HDSTGIIFNSFYPGCVAETALFRNH
YSLFKKIFPVFQ---KNITKGYVTEELAGERLAMVVGEEDF-GISGVYWSWGNRQKEGRE-SFAQEVSDEAS
DKSKALKLWDLSAKLVGIN
>AUC59651.1 6-323 protochlorophyllide reductase Por [Cyanobacterium stanieri HL-69]
KST-------VIITGASSGVGLYGAKALAKT--GKWHVIMACRNLEKTQKVAKEVGIPE---DSYQIIHLDL
ASLKSVHKFVED----FRAT---GRNLDALVCNAAVYYPLLKEPMYSEDGYEISVATNHLGHFLLCNLMLED
L------KKA--------ANP----------HPRLVILGTVTA-NPKELGGKIPIPAPPDLGDLKGMEEGFK
APISMI-----------SGKKFKSGKAYKDSKLCNILTMKELHRRY-HDSTGIIFNSFYPGCVAETALFRNH
YSLFKKIFPVFQ---KNITGGYVTEELAGERLAMVVGEEDF-GISGVYWSWGNRQKEGRE-SFAQEVSDEAS
DKSKALKLWDLSAKLVGMN
>AFZ48816.1 6-323 NADPH-protochlorophyllide oxidoreductase [Cyanobacterium stanieri PCC 7202]
KST-------VIITGASSGVGLQGAKALAKT--GQWHVIMACRNLEKTQKVAKEVGIPE---DSYQIIHLDL
ASLNSVRKFVED----FRAT---GRNLDALVCNAAVYYPLLKEPMYSEDGYEISVATNHLGHFLLCNLMLED
L------KKS--------SNP----------HPRLIILGTVTA-NPKELGGKIPIPAPPDLGNLKGMEEGFK
APISMI-----------SGKKFKSGKAYKDSKLCNILTMKELHRRY-HDSTGIIFNSFYPGCVAETDLFRNH
YSLFQKIFPLFQ---KNVTGGYVSEELAGERLAKVVAEEEF-GKSGVYWSWGNRQKEGRK-PFAQEVSDEAS
DKNKAVKLWDLSAKLVGMN
>BAQ63344.1 6-322 light-dependent protochlorophyllide reductase [Geminocystis sp. NIES-3709]
KPT-------VIITGASSGVGLQGARALAEK--G-WFVIMACRNLEKTHKAAKEVGIAT---QNYQAIHLDL
ASFSSVRKFVQD----FRAS---ARKLDALVCNAAVYYPLLKEPMRNEDGYEISVATNHLGHFLLCNLMLED
L------QKS--------GNP----------EPRLVILGTVTA-NPKELGGKIPIPAPPDLGDLEGFKQGFK
PPISMI-----------DGKKFKSGKAYKDSKLCNMLTMRELHRRY-HQSTRIVFSALYPGCVATTALFRNH
FSLFQKIFPLFQ---KNITGGYVSEELAGDRLGMVVADPEF-NVSGVYWSWGNRQKEGRK-SFVQEVSDEAS
DQNKAQLMWDLSKQLVGLN
>WP_017294637.1 6-322 protochlorophyllide oxidoreductase [Geminocystis herdmanii]
KPT-------VIITGASSGVGLQGARALAQK--G-WFVVMACRNLEKTHKAAKEVGIAT---QNYQAIHLDL
ASFDSVRKFVQD----FRSS---GRKLDALVCNAAVYYPLLKEPMRNEDGYEISVATNHLGHFLLCNLMLED
L------QKS--------GNP----------EPRLVILGTVTA-NPKELGGKIPIPAPPDLGDLEGFKEGFK
APIAMI-----------DGKKFKSGKAYKDSKLCNMLTMRELHRRY-HQSTRIVFSALYPGCVATTALFRNH
FSLFQKIFPLFQ---KNITGGYVSEELAGDRLAMVVADPEF-NVSGVYWSWGNRQKEGRK-SFVQEVSDEAS
DKDKGELMWTLSKQLVGLN
>BAQ59706.1 6-322 light-dependent protochlorophyllide reductase [Geminocystis sp. NIES-3708]
KPT-------VIITGASSGVGLQGARALAEK--G-WFVIMACRNLEKTHKAAAEVGIST---QNYQALHLDL
ASFGSVKKFVQD----FRAT---GRKLDALVCNAAVYYPLLKEPLRNEDGYEISVATNHLGHFLLCNLMLED
L------QNS--------GNP----------EPRLVILGTVTA-NPKELGGKIPIPAPPDLGNLDGFKQGFK
APISMI-----------DGKKFKSGKAYKDSKLCNMLTMKELHRRY-HQSTRIVFSALYPGCVATTALFRNH
YSLFQKIFPLFQ---KNITGGYVTEELAGERVAMVVADPEY-NVSGVYWSWGNRQKQGRK-SFVQEVSDEAS
DTDKARILWDLSKQLVGLS
>AFZ52339.1 6-322 NADPH-protochlorophyllide oxidoreductase [Cyanobacterium aponinum PCC 10605]
KPT-------VIVTGASSGVGLQAARALTQK--G-WFVIMACRNIDKTLKAANEVGIKS---GDYQIIHIDL
ADFDSVRKFVQD----FRAT---GRKLDALVCNAAVYYPLLKEPLRNKDGYEISVATNHLGHFLLCNLMLED
L------QKS--------GNP----------EPRLVILGTVTA-NPKELGGKIPIPAPPDLGNLDGFKQGFK
PPISMI-----------DGKKFKSGKAYKDSKLCNMLTMRELHRRY-HQSTGITFSALYPGCVATTALFRNH
YSLFQKIFPLFQ---KNITGGYVSEELAGERVAMVVADPEY-NQSGVYWSWGNRQKEGRK-SFAQEISDEAS
DTDKGVLMWDLSKQLVGLA
>PHV61722.1 6-322 protochlorophyllide oxidoreductase [Cyanobacterium aponinum IPPAS B-1201]
KPT-------VIVTGASSGVGLQAARALTQK--G-WFVIMACRNIDKTLKAANEVGIKS---GDYQIIHIDL
ADFDSVRKFVQD----FRAT---GRKLDALVCNAAVYYPLLKEPLRNKDGYEISVATNHLGHFLLCNLMLED
L------QKS--------GNP----------EPRLVILGTVTA-NPKELGGKIPIPAPPDLGNLDGFKQGFK
PPISMI-----------DGKKFKSGKAYKDSKLCNMLTMRELHRRY-HQSTGITFSALYPGCVATTALFRNH
YSLFQKIFPLFQ---KNITGGYVSEELAGERVAMVVADPEY-NQSGVYWSWGNRQKEGRK-SFAQEISDEAS
DTDKGVLMWDLSKQLVGLA
>OKH47930.1 6-322 protochlorophyllide oxidoreductase [Calothrix sp. HK-06]
KPT-------VIITGASSGVGLHAANALAKR--G-WYVVMACRNLEKAEQAAASLGMPK---DSYRVIHLDL
GSLNSVRTFVNS----FRET---GKSLDALVCNAAVYMPLLKEPLYSPDGYELSVATNHFGHFLLCNLMLED
L------KNS--------GAK----------EPRLVILGTVTA-NSKELGGKIPIPAPADLGDLKGLEAGFK
APISMI-----------DGKQFKAGKAYKDSKLCNMITVRELHKRY-HDSTGITFSSLYPGCVADTPLFRNS
YPLFQKIFPWFQ---KNITGGYVSQELSGERVAQVVADAEF-NQSGAHWSWGNRQKEGRQ-SFVQELSEKAT
DDKTAKRMWEFTEKLVGLA
>WP_019489754.1 6-322 protochlorophyllide oxidoreductase [Calothrix sp. PCC 7103]
KPT-------VIITGASSGVGLHAANALAKR--G-WYVIMACRNLEKAEQAAASLGMPK---DSYRVIHLDL
GSLNSVRTFVNS----FRET---GKSLDALLCNAAVYMPLLKEPLYSPDGYELSVATNHFGHFLLCNLMLED
L------KNS--------GAK----------EPRLVILGTVTA-NSKELGGKIPIPAPADLGDLKGLEAGFK
APISMI-----------DGKQFKAGKAYKDSKLCNMITVRELHKRY-HDSTGITFSSLYPGCVADTPLFRNS
YPLFQKIFPWFQ---KNITGGYVSQELSGERVAQVVADPEF-NQSGAHWSWGNRQKEGRQ-SFVQELSEKAT
DDKTAKRMWELTEKLVGLA
>WP_017290625.1 6-322 protochlorophyllide oxidoreductase [Leptolyngbya boryana]
KPT-------VVITGASSGVGLYAAKALVKR--G-WHVVMACRNLEKADSAAKSLGMSP---DSYTLMHIDL
GSLDSVRKFVTQ----FRES---GKSLDALVCNAAVYMPLLKEPMRSPEGYELSVATNHFGHFLLCNLLLED
L------KHS--------THN----------DPRLIILGTVTA-NSKELGGKIPIPAPADLGDLSGLEAGFK
APIAMI-----------DGKPFKAGKAYKDSKLCNMITSRELHRRY-HDSTGIVFNTLYPGCVADTPLFRNS
LPVFQKVFPWFQ---KNITGGYVSQELAGERTAQVVADPEF-KQSGVHWSWGNRQKEGRE-SFVQELSEKVT
DDAKAKRMWELSEKLVGLA
>BAY59001.1 6-322 NADPH-protochlorophyllide oxidoreductase [Leptolyngbya boryana NIES-2135]
KPT-------VVITGASSGVGLYAAKALVKR--G-WHVVMACRNLEKADSAAKSLGMSP---DSYTLMHIDL
GSLDSVRKFVTQ----FRES---GKSLDALVCNAAVYMPLLKEPMRSPEGYELSVATNHFGHFLLCNLLLED
L------KHS--------THN----------DPRLIILGTVTA-NSKELGGKIPIPAPADLGDLSGLEAGFK
APIAMI-----------DGKPFKAGKAYKDSKLCNMITSRELHRRY-HDSTGIVFNTLYPGCVADTPLFRNS
LPVFQKVFPWFQ---KNITGGYVSQELAGERTAQVVADPEF-KQSGVHWSWGNRQKEGRE-SFVQELSEKVT
DDAKAKRMWELSEKLVGLA
>AFY66260.1 6-322 NADPH-protochlorophyllide oxidoreductase [Geitlerinema sp. PCC 7407]
KST-------VVITGASSGVGLYAAKAMAKR--G-WHVVMACRDLAKAEKAAQEVGISK---DSYTLLHIDL
GSLDSVRKFVND----FRAT---GKSLDALVCNAAVYMPLLKEPMRSPEGYELSVATNHFGHFLLCNLMLED
L------KKS--------PAD----------DKRLVILGTVTA-NSKELGGKIPIPAPADLGDLQGLEAGFK
APIAMI-----------DGKPFKAGKAYKDSKLCNMITVRELHRRY-HNETGITFTSLYPGCVADTPLFRNS
YPLFQKIFPWFQ---KNITGGYVSQELAGERVAQVVADPEF-RQSGAHWSWGNRQKKEGK-SFVQELSNQAS
DDAKAQKMWDLSAKLVGLA
>AFY96601.1 5-316 light-dependent protochlorophyllide reductase [Chamaesiphon minutus PCC 6605]
--T-------VIITGASSGVGLYAAKALADR--G-WHVVMACRDLNKAEQAAQSLGMSL---DSYSIIHIDL
GSLESVKKFVRE----FRAT---GKSLDALVCNAAVYLPLLKEPMRSPEGYELSVATNHFGHFLLCKLLLDD
L------KAS--------PAP----------DKRLIILGTVTA-NSKELGGKIPIPAPADLGDLQGLAAGFK
APIAMI-----------DGKPFKAGKAYKDSKLCNMMTSRELHRRY-HDSTGIVFNTLYPGCVADTPLFRNS
YPLFQKIFPWFQ---KNITKGYVSQELAGERVAQVVVDPEF-KQSGVHWSWGNRQQAGRK-GFVQELSDKAS
DD-KAVQMWELTEKLVG--
>PSB52904.1 5-316 protochlorophyllide oxidoreductase [Chamaesiphon polymorphus CCALA 037]
--T-------VIITGASSGVGLYAAKAMADR--G-WHVVMACRDLNKAEQAAQSLGMSL---DSYSIIHIDL
GSLESVKKFVGE----FRAT---GKSLDALVCNAAVYLPLLKQPMRSPEGYELSVATNHFGHFLLCKLLLDD
L------KAS--------PAP----------DKRLIILGTVTA-NSKELGGKIPIPAPADLGDLQGLAAGFK
APISMI-----------DGKPFKAGKAYKDSKLCNMMTSRELHRRY-HDSTGIVFNTLYPGCVADTPLFRNS
YPLFQKIFPWFQ---KNITKGYVSQELAGERVAQVVVDPEF-KQSGVHWSWGNRQQAGRK-GFVQELSDKAS
DD-KAVRMWDLTEKLVG--
>BAD79793.1 6-321 light-dependent NADPH-protochlorophyllide oxidoreductase [Synechococcus elongatus PCC 6301]
QPT-------VIITGASSGVGLYGAKALAAR--G-WHVVMACRNLQKAAEAAKSLGINP---ENYSLMEIDL
GSLASVRRFVDQ----FRAT---GRSLDALVCNAAVYLPRLKEPQRSPEGYEISVATNHFGHFLLCNLLLDD
L------KRS--------PAP----------EKRLVILGTVTA-NSKELGGKIPIPAPADLGNLEGLEAGFK
APIAMI-----------DGKKFKPGKAYKDSKLCNMITTRELHRRF-HDSTGIVFGSLYPGCVADTPLFRNT
PKLFQKIFPWFQ---KNITGGYFTQELAGERVAQVVADPEF-KTSGVHWSWGNRQQKDRQ-SFVQELSDKAS
DDRTAQRLWDLSAKLVGL-
>ABB58533.1 6-321 chlorophyll synthase   NADPH-protochlorophyllide oxidoreductase [Synechococcus elongatus PCC 7942]
QPT-------VIITGASSGVGLYGAKALAAR--G-WHVVMACRNLQKAAEAAKSLGINP---ENYSLMEIDL
GSLASVRRFVDQ----FRAT---GRSLDALVCNAAVYLPRLKEPQRSPEGYEISVATNHFGHFLLCNLLLDD
L------KRS--------PAP----------EKRLVILGTVTA-NSKELGGKIPIPAPADLGNLEGLEAGFK
APIAMI-----------DGKKFKPGKAYKDSKLCNMITTRELHRRF-HDSTGIVFSSLYPGCVADTPLFRNT
PKLFQKIFPWFQ---KNITGGYVTQELAGERVAQVVADPEF-KTSGVHWSWGNRQQKDRQ-SFVQELSDKAS
DDRTAQRLWDLSAKLVGL-
>OKH19042.1 5-321 protochlorophyllide oxidoreductase [Limnothrix rosea IAM M-220]
QKT-------AIITGASSGVGLYGAKSLADK--G-WHVIMACRNLEKTEKVAKEVGIPE---ESRTIIHLDL
ADFDSVRQFVKD----FRAT---GKVLYSLVCNAAVYLPLEKEPQRNKDGYEISVATNHLGHFLLCNLMLED
L------KNS--------PAD----------DKRLVILGTVTA-NPKEVGGKIPIPAPPDLGDLQGMAAGFK
PPVAMI-----------DGKIFKPGKAYKDSKLCNILTMRELHNRF-HKETGIVFNSFYPGCVAETGLFRNH
YGLFRTIFPWFQ---KNITGGYVTEEVAGERLAKVVADPGF-DVSGVYWSWGNRQQEGRE-AFMQEVSDEAL
DDNKADVLWDLSEKLVGLA
>ANV83106.1 5-321 protochlorophyllide oxidoreductase [Synechococcus sp. PCC 7003]
QKT-------AIITGASSGVGLYGAKALAEK--G-WHVVMACRNLEKTERVAKEVGIPE---ASRTIMHLDL
ADFDSVRKFVAD----FRAT---GKTLNSLVCNAAVYLPLAKEPQRNKDGYELCVATNHLGHFLLCNLMLED
L------KNS--------PAA----------DKRLVILGTVTA-NPKEVGGKIPIPAPPDLGDLQGMAAGFK
PPVAMI-----------DGKIFKPGKAYKDSKLCNILTMRELHNRY-HKDTGIIFNSFYPGCVAETGLFRNH
YGLFRKIFPWFQ---KNITGGYVTEEVAGERLAKVVADPGF-DVSGVYWSWGNRQQQGRE-AFMQEVSDEAL
DDNKADVLWDLSAKLVGMP
>ACA98223.1 5-321 light-dependent protochlorophyllide reductase [Synechococcus sp. PCC 7002]
QKT-------AIITGASSGVGLYGAKALADK--G-WHVVMACRNLEKTERVAKEVGIPE---ASRTIMHLDL
ADFDSVRKFVAD----FRAT---GKTLNSLVCNAAVYLPLAKEPQRNKDGYELCVATNHLGHFLLCNLMLED
L------KNS--------PAA----------DKRLVILGTVTA-NPKEVGGKIPIPAPPDLGDLQGMAAGFK
PPVAMI-----------DGKIFKPGKAYKDSKLCNILTMRELHNRY-HKDTGIIFNSFYPGCVAETGLFRNH
YGLFRKIFPWFQ---KNITGGYVTEEVAGERLAKVVADSGF-DVSGVYWSWGNRQQQGRE-AFMQEVSDEAL
DDNKADVLWDLSAKLVGMP
>WP_036479850.1 4-320 protochlorophyllide oxidoreductase [Myxosarcina sp. GI1]
TST-------VIITGASSGVGLQAAKALSDR--N-WHVVMACRNLDKTKKVAKEVGMKP---DSYSVIHLDL
ASLDSVRQFVKD----FRAT---GKNLNALVCNAAVYLPLEKEPLRSKDGYELSVATNHLGHFLLCNLMLED
L------RRS--------SAT----------DKRLVFIGTVTA-NPKELGGKIPIPAPPDLGDLQGMEAGFK
EPVSMI-----------DGKKYKSGKAYKDSKLCNMLTMQELDRRY-HDATGIVFNALYPGCVAETGLFRNH
FSLFQTIFPWFQ---KNITGGYVSEELAGERVAKIVAEPKY-NESGVYYSWGNRQQKDRA-AFKQEISDEAL
DELKAERLWDLSAKLVGLA
>WP_019505447.1 4-320 protochlorophyllide oxidoreductase [Pleurocapsa sp. PCC 7319]
EST-------VIVTGASSGVGLYAAKALANR--G-WHVVMACRNLPKTEKAAERVSIPK---DQYSIIHLDL
ASLDSVRQFVQD----FRAT---GKSLDALVCNAAVYLPLEKEPQRSQDGYELSVATNHLGHFLLCNLMLED
L------RKS--------QAP----------EKRLVILGTVTA-NPKELGGKIPIPAPPDLGDLKGLEEGFK
APITMI-----------DGKTFKSGKAYKDSKLCNMLTMRELHDRY-HQPTGIIFNALYPGCVAETQLFRNH
FSLFRTIFPWFQ---KNITGGYVTEELAGERVAKVVADSGF-NESGVYYSWGNRQQEDRA-AFKQEISDEAM
DANKGKRLWELTEKLVGLT
>BAZ45547.1 6-322 light-dependent protochlorophyllide reductase [Chondrocystis sp. NIES-4102]
EST-------VIVTGASSGVGLYAAKALANR--G-WHVIMACRNLPKTEQAAQQAGIPQ---DKYSIIHLDL
ASLESVRKFVQD----FRST---GRHLDALVCNAAVYLPLEKEPQRSKEGYELSVATNHLGHFLLCNLMLED
L------RKS--------PAA----------EKRLVILGTVTA-NPKELGGKIPIPAPPDLGDLQGLEAGFK
APTAMI-----------DGKKFKSGKAYKDSKLCNMLTMRELHNRY-HESTGIIFNALYPGCVAETALFRNH
YSLFRTIFPWFQ---KNVTGGYVTEELAGERVAKVTADPSF-NESGVYYSWGNRQQEDRA-AFKQEISNEAM
DANKGKRLWELSEKLVGLA
>PSB11776.1 4-320 protochlorophyllide oxidoreductase [Pleurocapsa sp. CCALA 161]
EST-------VVITGASSGVGLYAAKALANR--G-WHVVMACRNLAKTEKVAKEVGIPQ---DKYSIIHLDL
ASLASVHQFVQD----FRAT---GKSLDALVCNAAVYLPLEKEPQRSQEGYELSVATNHLGHFLLCNLMLED
L------KNS--------PAP----------EKKLVTIGTVTA-NPKEIGGKIPIPAPPDLGDLQGMEAGFK
APIAMI-----------DGKKFKPGKAYKDSKLCNMLTMRELHDRY-HDSTGIIFNALYPGCVAETGLFRNH
YSLFRTIFPWFQ---KKITGGYVTEELAGERVAKVVADPQF-NESGVYYSWGNRQQEDRT-AFQQEISDEAM
DNNKGKRLWELSEKLVKIA
>AFZ50371.1 6-323 light-dependent protochlorophyllide reductase [Dactylococcopsis salina PCC 8305]
RST-------VIITGASSGVGLYTAKALADT--NQWDIVMACRNVEKSEKVAQEVGIPN---DQYTVIPIDL
ANFDSVREFVNS----FRTT---GRSLDALVCNAAVYLPIEKEPQRNPNGYELTVATNHLGHFLLCNLLLED
L------KQS--------SSP----------DPRLVILGTVTA-NRKELGGKIPIPAPPDLGDLEGFEKGFK
APIAMI-----------NGKKFKPGKAYKDSKLCNVLTMKELHRRY-HEATGITFSSLYPGCVAESPLFRNH
YPLFQKIFPWFQ---KKITGGYISEAEAGKRVAAVVKDPEY-KQSGTYWSWGNRQKKDGK-SFVQEMSPEAT
DEAKAQKLWDLSAKLVKFP
>PNW59588.1 6-323 protochlorophyllide oxidoreductase [Halothece sp. KZN 001]
RST-------VIITGASSGVGLYTAKALADT--NQWDIVMACRNVEKSEKVAQEVGIPN---DQYTVIPIDL
ANFDSVREFVNS----FRTT---GRSLDALVCNAAVYLPIEKEPQRNPDGYELTVATNHLGHFLLCNLLLED
L------KQS--------SSP----------DPRLVILGTVTA-NRKELGGKIPIPAPPDLGDLEGFEKGFK
APIAMI-----------NDKKFKPGKAYKDSKLCNVLTMKELHRRY-HEATGITFSSLYPGCVAESPLFRNH
YPLFQKIFPWFQ---KKITGGYISEAEAGKRVAAVVKDPEY-KQSGAYWSWGNRQKKDGK-SFVQEMSPEAT
DEAKAQKLWDLSAKLVKFP
>AFZ42677.1 6-323 NADPH-protochlorophyllide oxidoreductase [Halothece sp. PCC 7418]
RST-------VVITGASSGVGLYTAKALADT--DQWDIVMACRDLEKSEKAAQQVGIPK---DRYTVIPIDL
ANFDSVREFVNN----FRST---GKSLDALVCNAAVYMPILKEPKRNPDGYELTVATNHLGHFLLCNLLLED
L------KKS--------NSP----------DPRLVILGTVTA-NRKELGGKIPIPAPPDLGDLKGFEDGFK
APISMI-----------NGKKFKPGKAYKDSKLCNVLTMKELHRRY-HDATGITFSSLYPGCVAESPLFRNH
YSLFQKIFPWFQ---KKITGGYISEAEAGKRVAAVVKDPEY-KQSGAYWSWGNRQKKDGK-SFVQEMSPEAT
DEAKAQRLWELSAKLVGLE
>WP_017712458.1 6-322 protochlorophyllide oxidoreductase [Prochlorothrix hollandica]
TPT-------VVITGASSGVGLYAAKSMAKR--N-WHVIMACRNLEKTETVAQEVGIPK---DSYTAIHLDL
ASIKSVHQFVAD----FRAT---GRSLDALVCNAAIYLPLEKTPLRSEDGYEISMATNHLGHFLLCNLMLED
M------KKS--------TYG----------DRRMVILGTVTA-NPKELGGKIPIPAPPDLGDLQGMEAGFK
SPIAMA-----------DGKIFKSGKAYKDSKLCNMLTMRELHRRY-REETNIVFNALYPGCVAETGLFRNH
FSLFRTIFPWFQ---KNITGGYVSQEMAGERVAQVAADEGF-GVSGVYWSWGNRQEDGRN-SFMQEISNEAL
DESKAIKLWDLSAKLVGMP
>EKU97237.1 6-320 NADPH-protochlorophyllide oxidoreductase [Leptolyngbya sp. PCC 7375]
QST-------AVVTGASSGVGLYAAKALADR--G-WHVVMACRNLPKTEKVAKEVGMPD---GSYSIIKLDL
ASLDSVRSFVKD----FRAS---GRTLDSLVCNAAVYLPLLKEPMRSEDGYELSMATNHLGHFLLCNLMLED
L------KKS--------S------------HPRLVILGTVTA-NPKELGGKIPFPAPPDLGNLEGFEQGFK
APVTMA-----------NGKKFKPGKAYKDSKLCNVLTMRELHRRY-SESTDIVFSSLYPGCVAETQLFRNH
YPAFRTIFPWFQ---KNITKGYVTEAVAGDRVAAVAADPGY-EQSGYYWSWGNRQQEGRK-SFVQEMSNEAL
DDVKARRLWELSEKLVGMA
>WP_072621469.1 5-320 protochlorophyllide oxidoreductase [Spirulina major]
--T-------AIITGASSGVGLYAAKALAKQ-EG-WHVVMACRNLEKAKAAAQSVGIPS---DRYTILPIDL
ADFQSVRAFVSN----YRSL---GRPLTALVCNAAVYYPLLDEPLRNADGYEISVATNHLGHFLLCNSMLAD
F------AQS--------NVP----------DKRLVILGTVTA-NPKELGGKIPIPAPPDLGDLQGFKDGFK
APISMI-----------NGKKFKSGKAYKDSKLCNVLTMRELHRRY-HASTGITFTSLYPGCVADTPLFRNH
YGLFQTIFPWFQ---KNITGGYVTQELAGERVAATVYDPEL-KESGMYWSWGNRQKPGRR-SFAQEISDEAS
DEQKAEELWDLSLKLVGLA
>OKH47465.1 6-322 protochlorophyllide oxidoreductase [Phormidium tenue NIES-30]
QKT-------VIVTGASSGVGLNAAKALADR--G-WHVVMACRNVDKTKQVAQELGIPS---DRYSIIHLDL
GSLASVRQFVSD----FRAT---GRSLESLVCNAAVYYPLLKEPMYSEDGYEISVATNHLGHFLLCNLLLDD
I------KAS--------PAN----------DKRLIILGTVTA-NPKELGGKIPIPAPPDLGNLEGFEAGFK
APISMI-----------NNKKFKSGKAYKDSKLCNVLTMRELHRRY-HDATGITFSSLYPGCVADTPLFRNH
FKAFQTIFPWFQ---KNITGGYVTQKLAGERVADVVTDPEL-KESGMYWSWGNRQKPGRR-SFAQEVSNEAL
DDAKARKLWDLSARLVGLD
>PZO44905.1 4-320 protochlorophyllide oxidoreductase [Leptolyngbya antarctica]
QKT-------VIVTGASSGVGLNAAKALADR--G-WHVVMACRNLDKTKQVAQEIGIPS---DRYSIIHLDL
GSLASVRQFVSD----FRAT---GRSLEALVGNAAVYYPLLKEPMYSEDGYEISVATNHLGHFLLCNLLLDD
L------KAS--------PAA----------DKRLIILGTVTA-NPKELGGKIPIPAPPDLGNLEGFEAGFK
APISMI-----------NNKKFKSGKAYKDSKLCNVLTMRELHRRY-HDETGITFSSLYPGCVADTPLFRNH
FKAFQTIFPWFQ---KNITGGYVTQKLAGERVADVVTDAEL-KDSGMYWSWGNRQKPGRR-SFDQEVSNEAQ
DDAKARKLWDLSARLVGLD
>WP_017296972.1 4-320 protochlorophyllide oxidoreductase [Nodosilinea nodulosa]
QKT-------VIVTGASSGVGLNAAKALADR--G-WHVVMACRNLDKTKQAAQDIGMAS---GSYSIIRLDL
ASLASVRQFVSD----FRAT---GRSLEAFVGNAAVYYPLLKEPMYSEDGYEISVATNHLGHFLLANQLLDD
L------KAS--------PAA----------DKRLIILGTVTA-NPKELGGKIPIPAPPDLGNLEGFEAGFK
APISMI-----------NGKKFKSGKAYKDSKLCNVLTMRELHRRY-HSETGITFSSLYPGCVADTPLFRNH
FKAFQTIFPWFQ---KNITGGYVTQKLAGERVADTVTDPEL-KESGMYWSWGNRQKPGRR-SFAQEVSNEAQ
DDAKARKLWDLSAKLVGLD
>AFZ37250.1 4-320 NADPH-protochlorophyllide oxidoreductase [Stanieria cyanosphaera PCC 7437]
QKT-------VIVTGASSGVGLYAAKSLANR--G-WHVVMACRNLEKAKQAAKEVRIPE---GNYSIIKLDL
ASLASVRQFVED----FRAT---GRYLDALVCNAAVYLPLLKEPMRSEDGYELSVATNHLGHYLLCRLMLDD
L------MRS--------PSS----------DKRLVILGTVTA-NPKELGGKIPIPAPPDLGNLEGFEAGFK
EPITMI-----------NGKKFKSGKAYKDSKLCNVLTMRELHRRY-HNSTGIIFTSLYPGCVADTPLFRNH
YPLFRKIFPLFQ---KNITGGYVSQELAGDRVAQVVADENY-KESGAYFSWGNRQKEGRQ-SFVQEVSNEAL
DENKAKKLWDLSEKLVGIN
>BAU62919.1 5-321 protochlorophyllide oxidoreductase [Stanieria sp. NIES-3757]
QKT-------VIVTGASSGVGLYAAKSLADR--G-WHVVMACRNLEKTKQAAKEVRIPE---RNYSIIKLDL
ASLASVRQFVQD----FRAT---GRYLDALVCNAAVYLPLLKEPMRSEDGYELSVATNHLGHYLLCRLMLDD
L------MRS--------PSS----------DKRLVILGTVTA-NPKELGGKIPIPAPPDLGNLEGFEAGFK
EPITMI-----------NGKQFKSGKAYKDSKLCNVLTMRELHRRY-HNSTGIMFSSLYPGCVADTPLFRNH
YPLFRKIFPLFQ---KNITGGYVSQELAGDRVAQVVADENY-KESGAYFSWGNRQKEGRQ-SFVQEVSNEAL
DENKAKKLWDLSEKLVGIN
>ELS04117.1 5-321 NADPH-protochlorophyllide oxidoreductase [Xenococcus sp. PCC 7305]
KKT-------VIITGTSSGVGLYAAKSMVER--G-WYVIAACRDPEKMANAAKEVGISP---DNYSTIRLDL
ASLDSVRQFVAD----FRAT---GNILDALVCNAAVYLPLLKEPMRSEDGYELSVATNHLGHFLLCQLLLED
L------QKS--------PYP----------DRRLIILGTVTA-NPKELGGKIPIPAPPDLGNLEGFEAGFK
APIAMI-----------NGKKFKPGKAYKDSKLCNVLTMRELHRRY-HESTGIIFSSLYPGCVADTPLFRNH
YSLFRTIFPLFQ---KNITGGYVTQEVAGDRVAQVVADDKY-KESGAYFSWGNRQKEGRQ-SFVQEVSNEAL
DTNKAKKLWELSEKLVGIN
>BAC08127.1 6-322 light-dependent NADPH-protochlorophyllide oxidoreductase [Thermosynechococcus elongatus BP-1]
RPT-------VIITGASSGVGLYATKALANR--G-WHVIMACRNLEKAEQAAKNLQIPP---EAYTILHLDL
SSLASVRGFVES----FRAL---NRPLRALVCNAAVYYPLLKEPIYSVDGYEITVATNHLGHFLLINLLLED
L------KNS--------PES----------DKRLVILGTVTA-NRKELGGKIPIPAPPDLGNLEGFEKGFK
KPIAMI-----------NGKPFKSGKAYKDSKLCNMLTARELHRRF-HESTGIVFNSLYPGCVADTPLFRHH
FPLFQKLFPLFQ---KKITGGYVSQELAGERVAMVVADPEF-RQSGVHWSWGNRQKEGRK-AFVQELSAEAS
DEQKARRLWELSEKLVGLA
>AHB89600.1 1-303 light-dependent protochlorophyllide oxidoreductase Por [Thermosynechococcus sp. NK55a]
---------------------MYATKALANR--G-WHVVMACRNLEKAEKTAKDMQIPP---EAYSILHLDL
SSLASVRGFVES----FRAL---NRPLRALVCNAAVYYPLLKEPIYSVDGYEMTVATNHLGHFLLINLLLED
L------KNS--------PES----------DKRLVILGTVTA-NRKEFGGKIPIPAPPDLGNLEGFEKGFK
KPIAMI-----------NGKPFKSGKAYKDSKLCNMLTARELHRRF-HESTGIVFSSLYPGCVADTPLFRHH
FPLFQKLFPLFQ---KYITGGYVSQETAGERVAMVVADPDF-RQSGVHWSWGNRQKEGRK-AFVQELSAEGS
DEQKARRLWELSEKLVGLA
>ATS19234.1 6-322 protochlorophyllide oxidoreductase [Synechococcus lividus PCC 6715]
RPT-------VIITGASSGVGLYGTKALTAK--G-WHVVMACRNLEKAARAAQDLNLPS---DAYTLLHLDL
ASLASVRGFVES----FRAL---NRPLRALVCNAAVYYPLLKEPIYSVDGYEVTVATNHLGHFLLCNLLLSD
L------QQS--------PES----------DKRLIILGTVTA-NRKELGGKIPIPAPPDLGNLEGFEKGFK
APISMI-----------NGKPFKSGKAYKDSKLCNMLTTRELHRRF-HESTGIIFNSLYPGCVADTPLFRHH
FPLFQKLFPLFQ---KNITGGYVTQELAGERLAMVVADPGF-RQSGVHWSWGNRQKAGRQ-AFVQELSAEGS
DEQKARRLWELSEKLVGLA
>KIF41241.1 6-322 protochlorophyllide oxidoreductase [Lyngbya confervoides BDU141951]
QPT-------VIVTGASSGVGLYATKALAKK--G-CHVVMACRNLPKAEAAAKEVGLQP---DQYTVMRLDL
ASLQSVRDFVDA----FRAS---GKTLKSLVCNAAVYLPLEKDPQYSEDGYEISVATNHLGHFLLCHLMLDD
L------KKS--------SVD----------DKRLIILGTVTA-NRKELGGKIPIPAPPDLGNLEGFEQGFK
APISMI-----------DGKKFKSGKAYKDSKLCNMLTTRELHRRY-HDATGITFNSLYPGCVADTPLFRNH
FKAFRTIFPWFQ---KNITGGYVSQELAGERVAMVVVDPEF-KQSGYHWSWGNRQQQGRQ-AFVQELSAEGS
DDLKAKRLWELSERLVGVA
>ALJ68773.1 6-322 light-dependent protochlorophyllide reductase [Synechocystis sp. PCC 6803]
KPT-------VIITGASSGVGLYGAKALIDK--G-WHVIMACRNLDKTQKVADELGFPK---DSYTIIKLDL
GYLDSVRRFVAQ----FREL---GRPLKALVCNAAVYFPLLDEPLWSADDYELSVATNHLGHFLLCNLLLED
L------KAC--------PDA----------DKRLIILGTVTA-NSKELGGKIPIPAPPDLGNFEGFEAGFK
KPIAMI-----------NNKKFKSGKAYKDSKLCNMLTTRELHRRF-HQETGIVFNSLYPGCVADTPLFRNH
YSLFRTIFPWFQ---KNVTKGYVSQELAGERVAMVVADDKF-KDSGVHWSWGNRQQAGRE-AFVQELSEQGS
DAQKAQRMWDLSEKLVGLV
>AIE72888.1 6-322 Light-dependent protochlorophyllide reductase [Synechocystis sp. PCC 6714]
KPT-------VIITGASSGVGLYGAKALIDK--G-WHVIMACRNLDKTQKIADELGFPK---EDYTIIKLDL
GYLDSVRRFVTQ----FRAL---GRPLKALVCNAAVYFPLLDEPLWSADDYELSVATNHLGHFLLCNLLLED
L------KAC--------PDA----------DKRLIILGTVTA-NSKELGGKIPIPAPPDLGNFEGFEAGFK
KPIAMI-----------NNKKFKSGKAYKDSKLCNMLTTRELHRRF-HQETGIIFNSLYPGCVADTPLFRNH
YSLFRTIFPWFQ---KNVTKGYVSQELAGERVAMVVADDKF-QESGVHWSWGNRQQAGRE-AFVQELSEQGS
DAQKAQRMWDLSEKLVGLA
>OJJ20660.1 6-323 protochlorophyllide oxidoreductase [Roseofilum reptotaenium AO1-A]
NLT-------AIITGASSGVGLYASKAMAKR--DNWHVIMACRNLEKAEAAARELEIPK---DAYTVMPLDL
ADLQSVRNFVNT----FHES---KRALDVLLCNAAVYLPLLKEPQRSVDGYEVSVATNHLGHFLLCNLLLDD
L------IQS--------KFS----------NRRLIILGTVTA-NTKELGGKIPIPAPPDLGDMKGLEQGFK
APISMI-----------DGKKFKSGKAYKDSKLCNMLITRELHRRY-YESTQIVFNSLYPGCVADTPLFRNH
YPLFRTIFPLFQ---KNITGGYVSQELAGERVADVMAEPEY-QQSGVHWSWGNRQKEGRQ-AFAQELSAEGS
DMEKAKRLWELSETLVGLS
>ABW26228.1 6-323 light-dependent protochlorophyllide reductase [Acaryochloris marina MBIC11017]
KQT-------VVVTGASSGVGLYAAKALALT--GKWHVIMACRNFLKAETAAQSVGIPR---DSYTVIHLDL
ACFESIHRFVKD----FREM---GRSLDALVCNAAIYMPLLKKPLHTAEGYELNVGTNHLGHFLLCNLMLED
L------MRS--------GYD----------QRRLIILGTVTA-NPKELGGKIPIPAPPDLGDMRGLEAGFK
APVSMI-----------NGKKFKPGKAYKDSKLCNMLTMRELHRRF-HESTGITFSALYPGCVATTGLFRNH
FALFRFLFPKFQ---RFITGGFVTEELAGTRVAQVVSDPLF-GKSGVYWSWGNRQKEGRP-SFEQEMSNESL
DDTKAQRLWELSEGLVGLS
>WP_010471703.1 6-323 protochlorophyllide oxidoreductase [Acaryochloris sp. CCMEE 5410]
KQT-------VVVTGASSGVGLYAAKALALT--GKWHVIMACRNFLKAETAAQSVGIPR---DSYTVIHLDL
ACFESIHRFVKD----FREM---GRSLDALVCNAAIYMPLLKKPLHTAEGYELNVGTNHLGHFLLCNLMLED
L------MRS--------GYD----------QRRLIILGTVTA-NPKELGGKIPIPAPPDLGDMRGLEAGFK
APVSMI-----------NGKKFKPGKAYKDSKLCNMLTMRELHRRY-HDSTGITFSALYPGCVATTGLFRDH
FSLFRFLFPKFQ---RFITGGFVTEELAGTRVAQVVSDPLF-GKSGVYWSWGNRQKEGRP-SFEQEMSNESL
DDAKAQRLWDLSEGLVGLS
>PZO20961.1 5-321 protochlorophyllide oxidoreductase [Leptolyngbya foveolarum]
RYN-------VIITGASSGVGLYAAKALAAK--G-WHVIMACRDLPKTERVAKEVGIAP---DGYSIIKLDL
ASLESVRQFVEA----FRAT---GKSLDALVVNAAIYKPQLKTPERSEDGYEISVATNHLGHFLLCNLLLED
M------KKA--------AHP----------EPRLVTLGTVTA-NPKELGGKIPIPAPPDLGDLEGFKLGFK
YPIAMV-----------DGKKFKPGKAYKDSKLCNMLTMMEMHRRY-HEESGIIFNALYPGCVAESDLFRDA
PKLFQTIFPFFQ---KNITGGYVSEEESGKRVAQVVADEGF-NKSGVYWSWGNRQQENRE-AFSQEMSNEAE
DAAKASKLWELSEKLVGIA
>ERN40140.1 6-321 light-dependent protochlorophyllide reductase [Rubidibacter lacunae KORDI 51-2]
TLT-------AIITGASSGVGLQAARALVQK--GNWHVIMACRDLPKTEQAARDVALPP---GSYTILPLDL
ASLNSVRQFVQL----FRET---GRSLDALVVNAAIYMPRLKAPLFSEDGYELTVATNHLGHFLLCNLMLED
L------KHA--------TAS----------PPRLVVLGTVTH-NPKELGGKIP-PQP-DLGNLEGLAAGFK
SPHVTI-----------DDKKFEPVKAYKDSKVCNILTMREMHHRY-HAETGIIFNSLYPGCVATTALFRNH
YPLFQYLFPRFQ---KYITGGFVSEELSGDRVAAVVADPQY-AQSGVYWSWGNRQKSGRE-AFIQEVSDQAG
DDAKAARLWELSARLVGLA
>AFY72124.1 6-321 NADPH-protochlorophyllide oxidoreductase (plasmid) [Pseudanabaena sp. PCC 7367]
KKT-------VIITGTSSGVGLFAAKALAER--GDWNVIGACRNLEKAIAVAKDYGIPE---DSYQVMEIDT
SSLSSVRSFVQK----FRES---GRPLDALVCNAAIYTPLQKKPKFSEDGYELSMATNHLGHFLLCNLMIED
L------QKS--------TTG----------DPRMVILGTVTH-NPDELGGKIP-PRP-DLGDLEGFEAGFK
EPITMA-----------NGKEFEPVRAYKESKVCNILTMRELHRRY-HYNTGITFTSLYPGCVATTALFRNH
YKLFQFLFPLFQ---RYITGGFVSEELAGERVAAVVADPEF-RKSGAYWSWGNRQAEGRE-AFIQDVSPQAS
DYDKGEKMWECSKQLVGLA
>BAC90427.1 3-318 protochlorophyllide oxidoreductase [Gloeobacter violaceus PCC 7421]
EQT-------VIITGASSGVGLHAADSLAQS--GRWHVVMACRDKAKAQNAAASLGMRP---QSYTIVHLDL
ASLASVRRFVQD----FRAL---GQPLDALVCNAAVYTPTAREPRYTADGFELSVGTNHLGHFLLCNLLLED
L------QNS--------PAA----------EPRLVILGTVTH-NPKELGGSIP-PRP-DLGDLRGLEQGFK
APHTMI-----------DGKAYNPVKAYKDSKVCNLLTMRELHRRF-HTSHKITFSALYPGCVATSGLFRES
PRLFQILFPVFQ---KYVTGGFVSEAEAGGRVAALVDDPAY-SRSGVYWSWGNRQKKDGK-SFIQDVSTEAS
DEDKARRLWDLSAGLVGLA
>APB32885.1 4-320 protochlorophyllide oxidoreductase [Gloeomargarita lithophora Alchichica-D10]
TPT-------VMITGTSSGVGLYATQALLDR--G-WFVVCACRDGQKMTQAAQELNLNP---EQYIVIHLDL
ASLASVRQFVQE----FRQI---GRPLQALVCNAAVYMPLLKEPLRSPEGYELSVATNHLGHFLLALLLLED
L------QAN--------PAP----------DRRLVVLGTVTA-NSEELGGKIPIPAPADLGDLAGLAAGFQ
APITMI-----------DGKPFKPGKAYKDSKLCNMIMTRELHRRY-HASTGITFSSLYPGCVADTPLFRHS
YPTFQTLFPWFQ---KNITGGYVSQALAGERVAQVVADASF-QESGGHWSWGNRQAKDGK-PFVQKLSAQAT
DQNRAERLWDLSRQLVGLT
>KEF43183.1 23-339 protochlorophyllide oxidoreductase [Cyanobium sp. CACIAM 14]
PGT-------VLITGASSGVGLFAAKALVDR--G-WHVVMACRDTEKARRAQAALGIAD---GSVTHLPVDL
GDLDSVRRLVDA----FHTT---GRPLDALVINAAVYKPRLKEPERSPQGYELSMATNHLGHFLLIQLLLDD
L------KKS--------GHP----------SRRLVILGTVTA-NSKELGGKIPIPAPADLGDLSGFAAGFK
APISMA-----------SGKSFKPGKAYKDSKLCNMITTQELHRRL-HDSTGIVFSSLYPGCVADTPLFRNT
PKAFQVIFPWFQ---KNITGGYVSQALAGERVAQVVADPDF-ATSGVHWSWGNRQKKGGK-QFSQELSEKAS
NPVTAQRMWDYSMKLVGLA
>AFY27247.1 25-341 light-dependent protochlorophyllide reductase [Cyanobium gracile PCC 6307]
PGT-------ALITGASSGVGLFAAKALVDR--G-WHVVMACRDTDKARRAQAALGMAD---GAVTHLKVDL
ADLDSVRALVDA----FHAT---GRPLDALVCNAAVYLPRLKHPERSPQGYEISMATNHFGHFLLIHLLLED
L------KRS--------SHP----------SRRLVILGTVTA-NSKELGGKIPIPAPADLGDLSGFAAGFK
APIAMA-----------SGKSFKPGKAYKDSKLCNMITTQELHRRL-HGSTGIVFTSLYPGCVADTPLFRHT
PRAFQTIFPWFQ---KNITGGYVSQALAGERVAQVTADPEF-AVSGVHWSWGNRQTKGGK-QFSQELSEKAS
NPVTAQRMWDYSMQLVGLA
>PSB37391.1 1-313 protochlorophyllide oxidoreductase [Aphanothece cf. minutissima CCALA 015]
-----------MITGASSGVGLFAAKALVDR--G-WHVVMACRDTDKARRAQAALGMAD---GAVTHLKVDL
ADLDSVRALVDA----FHAT---GRPLDALVCNAAVYLPRLKHPERSPQGYEISMATNHFGHFLLIHLLLED
L------KRS--------SHP----------SRRLVILGTVTA-NSKELGGKIPIPAPADLGDLSGFAAGFK
APIAMA-----------SGKSFKPGKAYKDSKLCNMITTQELHRRL-HDSTGIVFTSLYPGCVADTPLFRHT
PRAFQTIFPWFQ---KNITGGYVSQALAGERVAQVTADPDF-AVSGVHWSWGNRQTKGGK-QFSQELSEKAS
NPVTAQRMWDYSMQLVGLA
>EAQ74810.1 7-323 protochlorophyllide oxidoreductase [Synechococcus sp. WH 5701]
IGT-------VMITGASSGVGLYAAKALAQR--G-WHVVMACRDLAKAKAAASSLAIPE---SSLTHLQVDL
GDLESVRRLVNA----FHAT---GRSLDALVCNAAVYKPRLKQPERSPQGYEISMATNHLGHFLLIQALLDD
M------KKS--------SHP----------SRRLVILGTVTA-NSKELGGKIPIPAPADLGDLSGFEAGFK
APISMA-----------NSKAFKPGKAYKDSKLCNMITTQELHRRL-HDSTGIIFSSLYPGCVADTPLFRNT
PRAFQTIFPWFQ---KNITGGYVSQELAGERVAQVVADPAF-AVSGAHWSWGNRQKANGQ-QFIQELSDKAS
DPETAAKTWDLSMKLVGLA
>SBO42572.1 7-324 Light-dependent protochlorophyllide reductase [Cyanobium sp. NIES-981]
PGT-------VLITGTTSGVGLHATKALVDR--G-WTVVTANRDPVRAAAAAESLGIAS---DNLHHLRIDL
GDLDSVRAGVET----LVSSL--GRPLDALVINAAVYKPRLKQPERSPQGYELSMATNHLGHFLLIQLLLPD
L------ERS--------THP----------SRRVVILGTVTA-NSKELGGKIPIPAPADLGDLSGFAAGFK
APIAMA-----------SGKAFKPGKAYKDSKLCNMITTQELHRRL-HASTGIVFTSLYPGCVADTPLFRNT
PRLFQRIFPWFQ---KNITGGYVSQSLAGERVAQVVADPEF-AVSGVHWSWGNRQKRGGR-QFSQELSDKAS
NPETARKVWEYSRKLVELS
>EDY38066.1 7-324 light-dependent protochlorophyllide reductase [Cyanobium sp. PCC 7001]
PGT-------VLITGTTSGVGLHATKALVDR--G-WTVVTANRDPVRAAAAAESLGIPS---AQLHHLRIDL
GDLDSVRAGVET----LVSSL--GRPLDALVINAAVYKPRLKQPERSPQGYELSMATNHLGHFLLIQLLLPD
L------EHS--------THP----------SRRVVILGTVTA-NSKELGGKIPIPAPADLGDLSGFAAGFK
APIAMA-----------SGKAFKPGKAYKDSKLCNMITTQELHRRL-HGSTGIVFTSLYPGCVADTPLFRNT
PRLFQKIFPWFQ---KNVTGGYVSQALAGERVAQVVADPEF-AVSGVHWSWGNRQKQGGR-QFSQELSDKAS
NPDTARKVWEYSLKLVELT
>PHX68521.1 7-324 protochlorophyllide oxidoreductase [Cyanobium sp. Baikal-G2]
AGT-------VLITGTTSGVGLNAASALAKR--G-WHVVTANRDPVKAAAAAASLGIPP---DQLSHLRFEL
GDLDSVRVGVET----LVASL--GRPLDALVINAAVYKPRLKQPERSPQGYEISMATNHLGHFLLIQLLLGN
L------QRS--------SHP----------SRRVVILGTVTA-NSKELGGKIPIPAPADLGDCAGFKAGFQ
APIAMA-----------NGKAFKPGKAYKDSKLCNMITTQELHRRL-HASTGIVFSSLYPGCVADSPLFRST
PRAFQTIFPWFQ---KNITGGYVSQALAGERVGQVVADPDF-SASGVHWSWGNRQTKGGL-QFSQELSDKAS
NPETAQTLWEESMKLVGLT
>AII50090.1 4-317 protochlorophyllide oxidoreductase [Synechococcus sp. KORDI-52]
PGT-------VLITGTTSGVGLNATCALVKR--G-WTVITANRSPQRAAAAADELDLPK---DRLKHVLMDL
GDLDSVRRAVDA----LPER------LDAVVCNAAVYKPKLKQPERSPQGYEISMATNHFGHFLLVQLLLDR
L------KAS--------THP----------SKRVVILGTVTA-NSKELGGKIPIPAPADLGDLSGFEAGFK
DPVAMA-----------SGKPFKPGKAYKDSKLCNMITTQELHRRL-HGDTGITFTSLYPGCVADTPLFRNT
PKAFQTIFPWFQ---KNITGGYVSQALAGERVADVVANPDF-AESGVHWSWGNRQKRDGQ-QFSQELSDKAT
DPETARRVWELSMTLVGLG
>AII47271.1 4-316 protochlorophyllide oxidoreductase [Synechococcus sp. KORDI-49]
PGT-------VLITGTTSGVGLNATKALVER--G-WTVITANRSPQRAAGAADEMEIPK---DRLQHVLMDL
GDLDSVRSAVEK----LPGG------VDALVCNAAVYKPKLKQPERSPQGYEISMATNHFGHFLLVQLLLDR
I------RAS--------SHP----------SRRVVILGTVTA-NSKELGGKIPIPAPADLGDLSGFEAGFL
EPISMA-----------SGKPFKPGKAYKDSKLCNMITTQELHRRL-HGETGITFTSLYPGCVADTPLFRNT
PKAFQTIFPWFQ---KNITGGYVSQALAGERVAQVVADPDF-AESGVHWSWGNRQSKDGQ-QFSQELSDKAT
DPDTARRVWDLSLRLVGL-
>EHA64174.1 4-316 light-dependent protochlorophyllide reductase [Synechococcus sp. WH 8016]
PGT-------VLITGTTSGVGLNATQALVRQ--G-WTVITANRNPQRAAGAADRLDIPR---DRLHHILMDL
GDLESVRHGVES----LPGG------VDALVCNAAVYEPKLKQPKRSPQGYELSMATNHLGHFLLIQLLLDR
L------KAS--------THP----------SKRIVILGTVTA-NSKELGGKIPIPAPADLGDLSGFEAGFL
DPIAMA-----------SGQKFKPGKAYKDSKLCNMITTQELHRRI-HADTGISCTSLYPGCVADTPLFRNT
PKAFQVIFPWFQ---KKITGGYVSQSLAGERVAMVVANPDF-SQSGVHWSWGNRQKKDGK-QFSQELSDKAT
DPDVARRVWELSMKLVGL-
>KZR76524.1 8-334 protochlorophyllide oxidoreductase [Prochlorococcus marinus str. MIT 1323]
PGT-------VLITGTTSGVGLYACKALVYR--G-WQVITANRHPLRAVAAAERVGIPA---AQLTHLRMDL
SDLQSVRDGVET----LLGSL--EQPLDALVCNAAVYQPRLRKPKRSAQGYELSMATNHFGHFLLIQLLLEN
L------SKA----QVFQSAR----GSY-LSAARVVILGTVTA-NYKELGGKIPIPAPADLGNLSGFEQGFH
APISMA-----------SGKSFKPGKAYKDSKLCNMITTQELHRRL-HEQSGILFTSLYPGCVADTPLFRYT
PKIFRFLFPIFQ---RLITGGYVTQAKAGQRVAQVVTNPEF-GVSGVHWSWGNRQKKNRE-SFRQELSERAT
DPITAKRVWELSMKLVGLT
>ABM75158.1 8-337 Light dependent protochlorophyllide oxido-reductase [Prochlorococcus marinus str. NATL1A]
PGT-------VLITGTTSGVGLYATKSLVER--G-WRVITANRCSVRAEASASAVGLPTNSPRQLKHIQIDL
GDLDSVRNGAKS----LLEDL--EKPLDALVCNAAVYLPRLKKPLRSPQGYEISMATNHFGHFLLIQMLLEN
L------SKS--------SRPVWKGRSWGVESSRVVILGTVTA-NNKELGGKIPIPAPADLGNLSGFEEGFC
DPISMA-----------SGKRFKPGKAYKDSKLCNMITTQELHRRF-N-SSPILFSSLYPGCVANTRLFRNT
PKLFQWLFPWFQ---KLITGGFVSEALAGDRVAQVVSDPQF-AISGVHWSWGNRQRKNRQ-QFSQELSDRVT
DPVTSRKVWELSMRLVGLK
>PYE01983.1 8-337 protochlorophyllide oxidoreductase [Prochlorococcus marinus XMU1403]
PGT-------VLITGTTSGVGLYATKSLVER--G-WRVITANRCSLRAEASASAVGLPTNSPRQLKHIQIDL
GDLDSVRNGAKS----LLEDL--EKPLDALVCNAAVYLPRLKKPLRSPQGYEISMATNHFGHFLLIQMLLEN
L------SKS--------SRPVWKGRSWGVESSRVVILGTVTA-NNKELGGKIPIPAPADLGNLSGFEEGFC
DPISMA-----------SGKRFKPGKAYKDSKLCNMITTQELHRRF-N-SSPILFSSLYPGCVANTRLFRNT
PKLFQWLFPWFQ---KLITGGFVSEALAGDRVAQVVSDPQF-AISGVHWSWGNRQRKDRQ-QFSQELSDRVT
DPVTSRKVWELSMRLVGLK
>CAK28475.1 8-328 Light dependent protochlorophyllide oxido-reductase [Synechococcus sp. RCC307]
SPS----APLAIVTGASSGVGLWTTKALIDQ--G-WTVVMACRDGAKAQQALVELGLGR--PAEAIILPLDL
SDFESVKAFVEL----FRGL---NRPLTALVINAAVYKPLLKEPEWSAQGYELSMATNHLGHFLLARLLLDD
L------KAS--------PAA----------DKRLITLGTVTA-NSKELGGKIPIPAPADLGDLSGFAQGFK
APIAMA-----------SGKKFKPGKAYKDSKLCNMITSLELHRRF-HGATGISFSSLYPGCVADTPLFRNS
LPAFQKIFPWFQ---KNITGGYVSQALAGERVAQVVADPAF-RSSGAHWSWGNRQKKDGK-QFEQELSDKAS
DPATALRVWDLSSALVGLT
>WP_086617938.1 6-324 protochlorophyllide oxidoreductase [Porphyrobacter tepidarius]
QPT-------ALITGASSGVGLWTAQALVAR--G-WQVIMACRDLAKAQDAASAVGIAP---GNCTLMHLDL
ADFDSVRALAIAAREHLRAR---GGALDALVLNAAVYLPRVAAPLRNPDGFELSVATNYLGHFLLANLLLPD
L------QAA----------P----------APRLVALGTVTA-NSEEFGGRVPIPAPADLGDFEGLEAGFR
APIAMI-----------DGKPFKPGKAYKDSKLALMMMSRELHARF-HAATGIVFATVYPGCVADTPLFRHA
PRAFQAIFPWFQ---KNITKGYVSQPLSGERVAQVVADPAF-TASGVHWSWGNRQKPGAK-AFAQPLSAKAE
NQRRAARLWDLSAALVGLA
>WP_068863292.1 6-324 protochlorophyllide oxidoreductase [Porphyrobacter dokdonensis]
KKT-------ALVTGASSGVGLWSAKALADR--G-WHVIMACRDLAKAESAAREAGIAP---ANRTLLHVDL
ADFASVRALAEAARETVRAG---GGALDALVLNAAVYLPRAEAPQRNADGYEISVATNYLGHFLLANLLLPD
L------EAA----------P----------APRLVTLGTVTA-NSEEFGGKIPIPAPADLGDLEGLEAGFR
DPVAMI-----------DGKPFKPGKAYKDSKLALMIMSRELHARF-HDKTGIIFATLYPGCVADTPLFRHA
PKAFQTIFPWFQ---KNITKGYVSQPLSGERVAQVVADPDF-TRSGVHWSWGNRQKPGAQ-AFAQPLSSKAE
NAHRAARLWDLSAKLVGLE
>ODS93018.1 6-324 protochlorophyllide oxidoreductase [Erythrobacter sp. SCN 62-14]
QPT-------ALITGASSGVGLWAAYALTQR--G-WHVIMACRNLAKAEAAAREIGIDP---AKRTVMHLDL
ADFASVRALAENTREWLNAQ---GRTLDALVLNAAVYLLRAEEPQRNGQGYELSVATNYLGHFLLANLLLGD
L------AKA----------P----------APRLITLGTVTA-NSEEFGGKIPIPAPANLGELAGFEAGFL
PPIAMI-----------DGKAFKPGKAYKDSKLALMMMSRELHARY-HASTGIIFATLYPGCVADTPLFRHA
PKAFRTIFPWFQ---KNITKGYVSQPLSGERVAQVVADPQF-TRSGVHWSWGNRQKPGAE-AFAQPLSAKAE
NARRSARLWDLSLRLVGLD
>SDS46897.1 6-320 NADPH-protochlorophyllide oxidoreductase [Erythrobacter sp. HL-111]
TPI-------CIITGASSGIGLWATKALVTR--G-WHVVMACRDTAKAEAAAREIGIAP---EGRTIMRLDL
GSLAGVRAFAEE----FRAF---DRPLDALVCNAATYMPRLAEPLRSPEGFELSVATNYFGHFLLANLLLDE
L------VRA----------R----------DARLVTLGTVTA-NSEEFGGKIPIPAPADLGDFAGLKAGFT
GPHAMI-----------DGKPFKPGKAYKDSKLACMMMSREFHARF-HESTGIVFTTLYPGCVADTPLFRHA
PRAFQRIFPWFQ---KNITGGYVSQPLAGERVADVVADPAF-ARSGVHWSWGNRQREGRA-AFAQSLSPRAT
DAARARELWDLTARLVGLE
>AOL22630.1 6-320 protochlorophyllide reductase [Erythrobacter litoralis]
TPV-------CIITGASSGIGLWATRALMAR--G-WHVVMACRDTAKAEAAAREIGLAP---EGRTIMQLDL
GTLSGVRGFVSE----FRML---GRPLDALVCNAATYMPRLTAPLRSPEGYELSVAINYFGHFLLANLLLED
L------GRA----------R----------DPRLVTLGTVTA-NSEEFGGRIPIPAPADLGDFEGLKAGFK
DPVAMI-----------DGNPFKPGKAYKDSKLACMMMSRELHARF-HDRTGIVFTTLYPGCVADTPLFRHA
PRAFQRIFPWFQ---KNVTGGYVSQPLAGERVADVVADPAF-ARSGVHWSWGNRQREGRE-AFAQSLSPKAT
DAARARELWDLTARLVGLE
>OYU15985.1 6-320 protochlorophyllide oxidoreductase [Alphaproteobacteria bacterium PA4]
SAT-------VIITGASSGVGLWAAKALADR--G-WHVVMACRDLAKAEAAAVEVGIPS---DRRTLLHIDL
GSLASVRQFVSD----FNAL---KRPLDALVCNAAVYLPRLTAPMRSPEGYEISVATNYFGHFLLANLLLPN
L------ERA----------Q----------APRLITLGTVTA-NSEEFGGKVPIPAPADIGELQGLEAGFQ
DPIAMI-----------DGKPFKPGKAYKDSKLCTMIMSRELHRRF-HAETGIIFSTLYPGCVAETPLFRHA
PPLFRKIFPWFQ---KNITKGYVSQPLSGERVAQVVADPGF-IRSGVHWSWGNRQKAGRQ-AFAQPLSAKAN
DQRRAARLWDLTARLTGLH
>PZN94637.1 6-320 protochlorophyllide oxidoreductase [Alphaproteobacteria bacterium]
VPV-------VIITGASSGVGLWSAKALADR--G-WHVVMACRDVAKAEAAAVATGIPA---TARTIMPIDL
GDLASVRAFVAA----FTAT---GLRLDALVCNAAVYLPRLAAPLRSPDGYEISVATNYFGHFLLANLLLPR
L------GKA----------P----------APRLVTLGTVTA-NSEEFGGKVPIPAPADLGDLQGLAAGFR
APVAMI-----------DGKNFKPGKAYKDSKLCTMIMSRELHRRF-HADTGIVFATLYPGCVAETPLFRHA
PPLFRKIFPWFQ---KNITRGYVSQPLSGERVAQVVADPAF-TASGVHWSWGNRQRAGRE-AFSQPLSAKAN
DQARAARLWDLTAKLTGLE
>SLN77620.1 6-320 protochlorophyllide oxidoreductase [Roseisalinus antarcticus]
QPL-------AIVTGASSGVGLHTTNALIGR--G-WHVIMACRDLAKAETAARSLDMAS---GSYELAHIDL
ASLDSVRAFYAG----FRAR---GVPLDALVCNAAVYLPLLKTPARSPEGFEISVATNYFGHFLLANLMLAD
L------QKS----------A----------APRLITLGTVTA-NSEEFGGKVPIPAPADLGEFQGLKAGFK
APVAMI-----------DGKPFKAGKAYKDSKLGTMVMSRELHTRF-HDETGIVFSTLYPGCVADTPLFRNA
PPLFQKVFPWFQ---KNITKGYVSQSLSGERVAQVVADPGF-SQSGVHWSWGNRQREGRK-AFSQGLSIKAT
DAERSRELWDLTAGLVGLN
>WP_026352701.1 6-320 protochlorophyllide oxidoreductase [Loktanella vestfoldensis]
QPL-------AIVTGASSGVGLHTTNALIGR--G-WHVIMACRDLAKAETAARSLDMAS---GSYELAHIDL
GSLDSVRAFYAG----FRAR---GVPLDALVCNAAVYLPLLKTPARSPEGFEISVATNYFGHFLLANLMLAD
L------QKS----------A----------APRLITLGTVTA-NSEEFGGKVPIPAPADLGELQGLKAGFK
APVAMI-----------DGKPFKAGKAYKDSKLGTMVMSRELHTRF-HDETGIVFSTLYPGCVADTPLFRNA
PPLFQKVFPWFQ---KNITKGYVSQSLSGERVAQVVADPGF-SQSGVHWSWGNRQREGRK-AFSQGLSIKAT
DAERSRELWDLTAGLVGLN
>OQW77747.1 6-320 protochlorophyllide oxidoreductase [Proteobacteria bacterium ST_bin13]
LPL-------AIITGASSGVGLYATAALIGR--G-WHVIMACRDLEKAAAAATGLGLRT---DRYEIAHLDL
ASQASVRAFAAA----FRAS---DRPLDALVCNAATYLPLLKEPARSPEGYELNVATNYLGHFLLANLMLDD
L------QRA----------P----------APRLVTLGTVTA-NSEEFGGRIPIPAPADLGDFEGLAAGFK
APIAMI-----------DGKPFKGGKAYKDSKLCTMMMSRELHARY-HAQTGIIFSTLYPGCVADTPLFRNA
PKLFQKIFPWFQ---KNITKGYVSQPLSGDRVAQVVADPGF-TQSGVHWSWGNRQQEGRE-AFAQSLSSKAT
DASRSQRLWALSAGLVGLA
>OYY75650.1 6-320 protochlorophyllide oxidoreductase [Sphingomonas sp. 28-62-20]
LPL-------AIITGASSGVGLYATAALIGR--G-WHVIMACRDLDKAAAAATGLGLRT---DRYEIAHLDL
ASQASVRAFAAA----FRAS---DRPLDALVCNAATYLPLLKEPARSPEGYELNVATNYLGHFLLANLMLDD
L------QRA----------P----------APRLVTLGTVTA-NSEEFGGRIPIPAPADLGDFEGLAAGFK
APIAMI-----------DGKPFKGGKAYKDSKLCTMMMSRELHARY-HAQTGIIFSTLYPGCVADTPLFRNA
PKLFQKIFPWFQ---KNITKGYVSQPLSGDRVAQVVADPGF-TQSGVHWSWGNRQQEGRE-AFAQSLSSKAT
DASRSQRLWALSAGLVGLA
>OYY63160.1 6-320 protochlorophyllide oxidoreductase [Sphingomonas sp. 28-62-11]
LPL-------AIITGASSGVGLYATASLIER--G-WHVIMACRDLNKAAAAATGLGLPK---DRYDLVHLDL
ASLESVRGFAAA----FRAS---GRPLDALVCNAATYLPLLKEPARSPEGYELSVATNYLGHFLLANLMLDD
L------KRA----------P----------APRLVTLGTVTA-NSEEFGGRIPIPAPADLGNFEGFEAGFK
APIAMI-----------DGKPFKAGKAYKDSKLCTMMMSRELHARF-HDKSGIIFSTLYPGCVAETPLFRNA
PKLFQKIFPWFQ---KNITKGYVSQPLSGDRVAQVVADPDF-TQSGVHWSWGNRQQEGRA-AFAQSLSSKAT
DTTRSQRLWALSERLVGLA
>OYW22568.1 6-320 protochlorophyllide oxidoreductase [Sphingomonas sp. 12-62-6]
LPL-------AIITGASSGVGLYATASLIER--G-WHVIMACRDLNKAAAAATGLGLPK---DRYDLVHLDL
ASLESVRGFAAA----FRAS---GRPLDALVCNAATYLPLLKEPARSPEGYELSVATNYLGHFLLANLMLDD
L------KRA----------P----------APRLVTLGTVTA-NSEEFGGRIPIPAPADLGNFEGFEAGFK
APIAMI-----------DGKPFKAGKAYKDSKLCTMMMSREFHARF-HDKSGIIFSTLYPGCVAETPLFRNA
PKLFQKIFPWFQ---KNITKGYVSQPLSGDRVAQVVADPDF-TQSGVHWSWGNRQQEGRA-AFAQSLSSKAT
DTTRSQRLWALSERLVGLA
>OYX39646.1 6-320 protochlorophyllide oxidoreductase [Sphingomonas sp. 32-62-10]
LPL-------AIITGASSGVGLYATASLIER--G-WHVIMACRDLNKAAAAATGLGLPK---DRYDLVHLDL
ASLESVRGFAAA----FRAS---GRPLDALVCNAATYLPLLKEPARSPEGYELSVATNYLGHFLLANLMLDD
L------KRA----------P----------APRLVTLGTVTA-NSEEFGGRIPIPAPADLGNFEGFEAGFK
APIAMI-----------DGKPFKAGKAYKDSKLCTMMMSREFHARF-HDKSGIIFSTLYPGCVAETPLFRNA
PKLFQKIFPWFQ---KNITKGYVSQPLSGDRVAQVVADPDF-TQSGVHWSWGNRQQEGRA-AFAQSLSSKAT
DTTRSQRLWALSERLVGLA
>OQW73116.1 6-320 protochlorophyllide oxidoreductase [Proteobacteria bacterium ST_bin14]
PSL-------AIITGASSGVGLYTTAALIER--G-WHVIMACRDIEKAAVAADEIGLRA---DRFEIAHLDL
ASLASVRAFAAA----FRES---GRPLDALVCNAATYLPLLKQPERSPEGYELSVATNYLGHFLLANLMLAD
L------QRA----------P----------APRLVTLGTVTA-NSEEFGGRIPIPAPADLGDLEGLEAGFK
APISMI-----------NGKEFKAGKAYKDSKLCTMMMNRELHARY-HAQTGIIFSTLYPGCVAETPLFRHA
PPLFQKIFPWFQ---KNITKGYVSQPLSGDRVAQVVADDGF-TQSGVHWSWGNRQQLGRA-AFAQGLSSKAT
DIGRSQRLWALSATLVGLG
>SEN87055.1 6-320 NADPH-protochlorophyllide oxidoreductase [Loktanella fryxellensis]
HPL-------CIVTGASSGVGLHSTKALIDK--G-WHVIMACRDLEKAAAAAQSLNLQR---DMFDVMHLDL
GSLDSVRAFHAA----YRAQ---NRALDALVCNAATYLPQLKVPLRSPDGYEISVATNYLGHFLLANLMLED
L------QKS----------P----------APRLVTLGTVTA-NSEEFGGKVPIPAPADLGDFQGMKAGFK
DPIAMI-----------DGKPFKPGKAYKDSKLCCMMMSRELHARF-HDRTGIVFSTLYPGCVADTPLFRNA
PRLFQNIFPWFQ---KKITKGYVSQPLSGERVAQVVTDPDF-ARSGVHWSWGNRQEQGRK-AFSQSLSSKAT
DTTRSETLWNLSAALVRID
>KIN73509.1 6-319 Light-dependent protochlorophyllide reductase [Sulfitobacter guttiformis KCTC 32187]
KQL-------AIVTGASSGVGLYSTQALIAK--G-WQVIMACRNMEKAFQAAHDLGLPT---DAYQIMHLDL
GSLSSVRAFHAA----FRAQ---NRALDTLISNAATYLPQLKQPARSPEGFEISVATNYLGHFLLANLMLED
L------QKS----------H----------LPRLVTLGTVTA-NSEEFGGKIPIPAPADLGEFQGLKDGFQ
APVSMI-----------DGKPFKPGKAYKDSKLCCMMMSRELHARY-HEDTGIVFSTLYPGCVAETPLFRNA
PALFQKVFPWFQ---KNITKGYVSQPLSGARVAQVVADPEF-TRSGVHWSWGNRQKVGQV-AFAQSMSDKAT
DAARSKELWDLSAGLVCL-
>ABV95870.1 6-320 light-dependent protochlorophyllide reductase (plasmid) [Dinoroseobacter shibae DFL 12 = DSM 16493]
MPR-------AIVTGASSGVGLHATKSLIDR--G-WHVTMACRDLAKAEAAARSLDLDP---GRYALAHLDL
GSLASVRAFHAN----IARD---HDSLDALVCNAAVYKPRLTQPGRSPDGFEISVATNYFGHFLLANLMLPL
L------EGA----------P----------SPRLITLGTVTA-NSEEFGGKVPIPAPADLGDFAGLKAGFR
APVAMI-----------DGKPFKAGKAYKDSKLCTMMMSRELHTRH-HARTGIVFATLYPGCVADTPLFRDT
PKAFQTIFPWFQ---KNVTKGYVSQALSGERVAMVVADPEF-AQSGVHWSWGNRQREGRS-AFAQGLSTKAT
DAARSAELWELTAALTGLT
>AMW05784.1 4-321 protochlorophyllide oxidoreductase [Gemmatimonas phototrophica]
APT-------CIITGASSGVGLYGAKSLAAR--G-WHVVMACRDLAKATAAADALGIPK---ASRTLMPIDL
GSQASVRAFVEA----FRAT---GRALDALVCNAAVYLPRLTEPMRSPEGYEISVATNHFGHFLLANLLLPD
L------QRS--------THA----------SRRLIILGTVTA-NYEEFGGKIPIPAPADLGNLEGLEAGFL
APIAML-----------NGKAFKPGKAYKDSKLCNMITGRELHRRY-HGQTGIVFNTLYPGCVADTPLFRHT
PPAFQRIFPWFQ---KNITKGYVTQELAGDRLAQVVADPAFGSRSGVHWSWGNRQKEGRE-AFAQQLTARAQ
DQALGERLWTLTAGCVGMG
>OSZ70988.1 9-328 protochlorophyllide oxidoreductase [Sphingomonas sp. IBVSS1]
QPV-------VIITGASSGVGLWAAKSLADR--G-WMVIMACRDLAKAEAAANEVGVNA---ANRRILHIDL
GDQASVRKFADD----FHAL---GLPLDALLLNAAVYLPRLEAPMRSPEGYEISVATNYFGHFLLAHLLIGD
L------KASNGR-RGQ--------------PSRLITLGTVTA-NSEEFGGKIPIPAPADLGDLSGLASGFK
APIAMI-----------DGKDFKPGKAYKDSKLACMIMSREFHKRW--ANTGVVFNTLYPGCVADTPLFRHT
PPAFQRIFPWFQ---KNITKGYVSQPLAGERTAQVVADPAFASQSGVHWSWGNRQKEGRM-PFAQPLSARAT
LEARNERLWDLTMKAVGLA
>OYQ31188.1 9-333 protochlorophyllide oxidoreductase [Sandarakinorhabdus cyanobacteriorum]
QPV-------VIITGASSGVGLWAAKSLADR--G-WMVIMACRDLAKAEAAANEIGVNA---ANRRILHIDL
GDQASVRKFADD----FHAL---GLPLDALLLNAAVYLPRLEAPMRSPEGYEISVATNYFGHFLLAHLLIGD
L------KASNGRPKGKLGAS----------PSRLITLGTVTA-NSEEFGGKIPIPAPADLGDLSGLASGFK
APIAMI-----------DGKDFKPGKAYKDSKLACMIMSREFHKRW--ADTGVVFNTLYPGCVADTPLFRHT
PPAFQRIFPWFQ---KNITKGYVSQPLAGERTAQVVADPAFASQSGVHWSWGNRQKEGRM-PFAQPLSARAT
LEARNERLWDLTMKAVGLA
>WP_020480449.1 4-323 protochlorophyllide oxidoreductase [Sandarakinorhabdus sp. AAP62]
QPV-------VIITGASSGVGLWAARSLATR--G-WLVIMACRDLAKAEAAATEIGIPA---ESRRIMPIDL
GDQASVRKFADE----FHAT---GLPLDALLLTAAVYLPRLEAPMRSAQGYEISVATNYFGHFLLAHLLIDD
L------KQAKGR-----LAS----------PPRLITLGTVTA-NSEEFGGKIPIPAPADLGDLAGLAAGFQ
APIAMI-----------DGKPFKPGKAYKDSKLACMIMSREFQKRW--GSTGIVFNTLYPGCVAETLLFRHT
PPAFQKIFPWFQ---KNITKGYVSQPLAGERTAQVIADPAFASQSGVHWSWGNRQKEGRM-PFAQPLSTRGT
NEARNERLWDLTMKAVGLA
>WP_022680993.1 8-327 protochlorophyllide oxidoreductase [Sandarakinorhabdus limnophila]
QPT-------AIITGASSGVGLWAAKSLADR--G-WLVIMACRDLAKAEAAAAEVGIPA---DSRRILHIDL
GDQASVRRFADE----FHGL---GLPLDALLLNAAVYLPRLEAPMRSPEGYEISVATNYFGHFLLAHLLLDD
L------KKAKGR-----LPS----------PPRLITLGTVTA-NSEEFGGKVPIPAPAELGDLAGLAAGFK
APIAMI-----------DGKPFKPGKAYKDSKLACMIMNREFHKRW--GDTGIVFNTLYPGCVADTALFRDT
PQAFRTIFPWFQ---KNITKGYVSQPLAGDRTAQVIADPAFASQSGVHWSWGNRQKQGRM-PFAQPLSARGT
NEARNERLWDLTLKAVGLA
>OYZ16473.1 8-327 protochlorophyllide oxidoreductase [Sphingomonadales bacterium 28-64-96]
QPT-------AIITGASSGVGLWAAKSLADR--G-WLVIMACRDLAKAEAAAAEVGIPA---DSRRILHIDL
GDQASVRRFADE----FHGL---GLPLDALLLNAAVYLPRLEAPMRSPEGYEISVATNYFGHFLLAHLLLDD
L------KKAKGR-----LPS----------PPRLITLGTVTA-NSEEFGGKVPIPAPAELGDLAGLAAGFK
APIAMI-----------DGKPFKPGKAYKDSKLACMIMNREFHKRW--GDTGIVFNTLYPGCVADTALFRDT
PQAFRTIFPWFQ---KNVTKGYVSQPLAGDRTAQVIADPAFASQSGVHWSWGNRQKQGRM-PFAQPLSARGT
NEARNERLWDLTLKAVGLA
>OYX79084.1 8-327 protochlorophyllide oxidoreductase [Sphingomonadales bacterium 32-65-25]
QPT-------AIITGASSGVGLWAAKSLADR--G-WLVIMACRDLAKAEAAAAEVGITG---DSRRILHIDL
GDQASVRRFADE----FHGL---GLPLDALLLNAAVYLPRLEAPMRSPEGYEISVATNYFGHFLLAHLLLDD
L------KKAKGR-----LPS----------PPRLITLGTVTA-NSEEFGGKVPIPAPAELGDLAGLEAGFK
APIAMI-----------DGKPFKPGKAYKDSKLACMIMNREFHKRW--GDTGIVFNTLYPGCVADTALFRDT
PQAFRTIFPWFQ---KNVTKGYVSQPLAGDRTAQVIAEPAFASQSGVHWSWGNRQKQGRM-PFAQPLSARGT
NEARNERLWDLTLKAVGLA
>WP_029314395.1 6-322 MULTISPECIES: protochlorophyllide oxidoreductase [Acidiphilium]
PPH-------VIVTGASSGVGLHATKALVDR--G-WHVVMACRDLAKAARAAANLDINP---ASITPLEIDL
GSQSSVRRFAAD----FAAL---VKPLDALVCNAAVYLPLLKTPARSPEGFEISVATNHFGHFLLSHLLLPH
L------QSPGR--------R----------AKRLVTLGTVTA-NSEEFGGKIPIPAPANLGALAGLEAGFR
APVAMI-----------DGKKFKPGKAYKDSKLCNMIISREFHRRY-HQNTGIIFNTLYPGCVADTALFRDA
PKLFQTIFPWFQ---KTITKGYVSQALAGTRVAQVVADDAF-AQSGVHWSWGNRQLPSRD-AFSQPLSSAAN
DAARAARLWELTAELVGRT
>SIR58578.1 17-333 NADPH-protochlorophyllide oxidoreductase [Acidiphilium rubrum]
PPH-------VIVTGASSGVGLHATKALVDR--G-WHVVMACRDLAKAARAAANLDINP---ASITPLEIDL
GSQSSVRRFAAD----FAAL---VKPLDALVCNAAVYLPLLKTPARSPEGFEISVATNHFGHFLLSHLLLPH
L------QSPGR--------R----------AKRLVTLGTVTA-NSEEFGGKIPIPAPANLGALAGLEAGFR
APVAMI-----------DGKKFKPGKAYKDSKLCNMIISREFHRRY-HQNTGIIFNTLYPGCVADTALFRDA
PKLFQTIFPWFQ---KTITKGYVSQALAGTRVAQVVADDAF-AQSGVHWSWGNRQLPSRD-AFSQPLSSAAN
DAARAARLWELTAELVGRT
>PHX65690.1 4-317 protochlorophyllide oxidoreductase [Gemmatimonadetes bacterium]
VST-------VIVTGASSGVGLYATKSLITR--G-WHVVMACRDLAKASRAAESLELPA---GQYTLSHLDL
GVQASVRAFVAA----FLAS---SRELNALVNNAAVYKPRLTEPARSIEGYEMSVATNHLGHFLLSRLLMDT
L------QQT----------K----------SARMITLGTVTA-NAEEFGGKVPIPAPADLGELEGLEKGFR
APIAMI-----------NGKPFKPGKAYKDSKLCNMIISRELHRRF-HDRTGIVFNTLYPGCVADTALFRDT
PAAFQRIFPWFQ---KNITKGYVTQELSGDRVAQVVADDAF-AESGVHWSWGNRQN-GRA-AFAQPLTAKAQ
QVTRAARLWTLSEQMVGLP
>PZO15167.1 10-330 protochlorophyllide oxidoreductase [Burkholderiales bacterium]
VPT-------VIVTGASSGVGLHATKSLTER--G-WFVVMACRDTAKAARVASELAIPA---SHHAVLEIDL
GAQASVRRFVDS----FRAL---GRPLNVLLNNAAVYLPRLKEPQRSPEGFEISVATNHLGHFLLSRLLMND
L------QQAGGA---QQ-GQ----------PARLITLGTVTA-NSEEFGGKVPIPAPADLGNLQGLEAGFK
APVAMI-----------DGKPFKPGKAYKDSKLCNMIMSRELHRRY-NADTGIVFNTLYPGCVADTALFRDT
PQAFRTIFPWFQ---KNITKGYVTQALAGERVAQVVADETF-AQSGVHWSWGNRQQAGRQ-AFAQPLSAKAS
DVARASRLWNLSEKLVGLA
>PIT82811.1 6-330 protochlorophyllide oxidoreductase [Limnohabitans sp. 15K]
KPH-------VIVTGASSGVGLYATVALIQQ--G-WHVVMACRDLQKAARVAAEMQLEA---SKFSLMKLDL
GSLQSVREFVKD----FESK---GLPLHALLNNAASYQPRLKTPARSPEGYELSVATNHLGHFLLSRLLMPL
LI---RTQDSERV---SHPDF----------HSRLVTLGTVTA-NSEEFGGKVPIPAPANLGDLAGLEQGFH
EPIAMI-----------DGKAFKAGKAYKDSKLCNMIISREMHRRY-HDSTGLIFSTVYPGCVADTALFRDT
PQAFQTIFPWFQ---KNITKGYVTQTLAGQRVAQVVVDKDF-STSGVHWSWGNRQVPGRQ-AFAQPLSAKAT
QLQLGIRLWELSNQLVGIA
>PUE50165.1 7-338 protochlorophyllide oxidoreductase [Limnohabitans sp. 2KL-51]
TPTNQPLSPIVIVTGASSGVGLYATASLIQL--G-WHVVMACRDLAKAQRVAAEMQLPA---GHFSLMHLDL
GSLQSVRDFASA----YLAL---DWPLHALLNNAASYQPRLKTPARSPEGYELSVATNHLGHFLLSRLLMDL
LL---STQEQERA---QQPAF----------RARLITLGTVTA-NSEEFGGKVPIPAPADLGDLAGLEQGFL
DPVAMI-----------DAKPFKAGKAYKDSKLCNMIISRELHRRF-HESTGLVCSTVYPGCVADTALFRDT
PLAFQRIFPWFQ---KNITKGYVSQALAGERVAQVVVDADF-STSGVHWSWGNRQRPGRP-AFAQKLSAKAT
QESLGIRLWALSEKLTGLS
>OWS70994.1 7-325 protochlorophyllide oxidoreductase [Polynucleobacter campilacus]
QPL-------AIITGSSSGVGLYAAKALLAR--K-WRLILAVRDPQKMELAAKAHQFDS---SQYEIWQLDL
GNLDSVRAFVKR----FNDS---GQKLNALLCNAATYLPLLKEPARSPQGFEISVATNYFGHYVLSRMLLEN
L------IQT--------AKA--------HEHARLITLGTVTA-NSEEFGGKVPIPAPADIGALEGLMAGFK
APIAMI-----------NGKPFKPGKAYKDSKLCNMVMNRELQKRY-HASTGVIFNTLYPGCVAETALFRDT
PPLFQKIFPWFQ---KNITKGYVSQELAGDRVAQVVADPHF-TQSGVHWSWGNRNSAIRE-PFAQELSMKAK
SEKLSKDLWEITAKLVGMP
>AWW49216.1 7-325 protochlorophyllide oxidoreductase [Polynucleobacter paneuropaeus]
QPL-------AIITGSSSGVGLYTAKALLAR--N-WRLILAVRDPQKMELVAKAHQFDS---SQYEIWQLDL
GNLDSVHAFVKR----FNDG---GQKLNALLCNAATYLPLLKEPARSPQGFEISVATNYFGHYVLSRMLLEN
L------KQT--------AAK--------GEHARLITLGTVTA-NSEEFGGKVPIPAPADIGALEGLMAGFK
APVAMI-----------NGKPFKPGKAYKDSKLCNMVMNRELQKRY-HASTGIIFNTLYPGCVAETALFRDT
PPLFQKIFPWFQ---KNITKGFVSQELAGERVAQVVADLRF-TQSGVHWSWGNRNSAIRE-PFAQELSMKAK
SEKLSKDLWEITAKLVGMP
>OOV35012.1 8-330 protochlorophyllide oxidoreductase [Candidatus Synechococcus spongiarum LMB bulk15M]
KPR-------AIVTGASSGIGLYTTAALVQR--G-WTVVMAVRDPAKGEKAINKLALDR---RSVAILPLDL
SDLRCVRAFAQA----VAAG---SAPLDALVCNAAVYMPTLKAPLFSPQGYELSMATNHLGHFLLIRLLLDK
LAGDGSGNGSGGV------------------QKRLVVLGTVTA-NSKELGGRIPIPAPADLGDLTGFAEGFQ
APVAMA-----------DGKAFKPGKAYKDSKLCNMITVTELHRRF-HAQTGVVFSSLYPGCVADSPLFRHS
FKAFQRVFPWFQ---KTVTGGYVSQPMAGERVADVVTGKAF-STSGVHWSWGNRQQRGRQ-QFIQELSRQGR
DPATARRLWDLSTRLVAEP
>KKZ13671.1 8-325 protochlorophyllide oxidoreductase, partial [Candidatus Synechococcus spongiarum 15L]
KPR-------AIVTGASSGIGLYTTAALVQR--G-WTVVMAVRDPAKGEKAINKLALDR---RSVAILPLDL
SDLRCVRAFAQA----VAAG---SAPLDALVCNAAVYMPTLKAPLFSPQGYELSMATNHLGHFLLIRLLLDK
LAGDGSGNGSGGV------------------QKRLVVLGTVTA-NSKELGGRIPIPAPADLGDLTGFAEGFQ
APVAMA-----------DGKAFKPGKAYKDSKLCNMITVTELHRRF-HAQTGVVFSSLYPGCVADSPLFRHS
FKAFQRVFPWFQ---KTVTGGYVSQPMAGERVADVVTGKAF-STSGVHWSWGNRQQRGRQ-QFIQELSRQGR
DPATARRLWDLSTR-----
>SAY38712.1 8-330 Light-dependent protochlorophyllide reductase (EC 1.3.1.33) [Candidatus Synechococcus spongiarum]
KPQ-------AIVTGASSGIGLYTTAALVKR--G-WTVVMAVRDPAKGEKAINELDLDR---SSVAVLPLDL
SDLRCVRAFAQA----VATG---SAPLDALVCNAAVYMPTLKAPLFSPQGYELSMATNHLGHFLLIQLLLDR
LAGDGSGKGSGGV------------------QKRLVILGTVTA-NSKELGGKIPIPAPADLGDLKGFAEGFR
APVTMA-----------NGKVFKPGKAYKDSKLCNMITVTELHRRF-HKQTGVVFASLYPGCVADSPLFRHS
FKVFQKVFPWFQ---KTVTGGYVSQPMAGERVADVVSGEAF-STSGVHWSWGNRQRRGRQ-QFVQELSEQGR
DPGLARRLWELSAQLVAEW
>actinobacteria_Saccharopolyspora_erythraea 5-300
----------VVITGASSGLGQAAAEEVAAT--G-RHVVLACRDADRGAAAADEIRARV-PDASLEVLELDL
ADLASVRAAAKA----LLA----GPPLGALVCNAGVQV--VGGIRRSRDGHELTFATNHLGHFLLTRLLLDH
L------------------AE----------AGRIVLVSSGTHYGPRRSMGF---PAP-----------HWE
NPSALA----DPELSVLDDSPRSGRIRYATSKLANIYTTYELNRR--RNGRRITVNAFDPGLMPQTGLARDY
PDRFRRLYGRIAPVLVRAVPGVRSVARSAADLSWLVTAGEPGVVSGLYFV-GRRPRKT---------SDESY
DRVRALELWEFSERLVSE-
>actinobacteria_Actinoplanes_sp._N902-109-SDR 6-305
--S-------YLVTGASAGLGLVTATELAAQ--Q-RHVVLAVRDPDRGRAAIARIRQSV-PDASCELLVCDL
ASLASVRRAVAE----LLQGD--RPPWEGVIANAGLQV--VRGVETSADGYELTFAINHLGHFLLITQLLPH
L------------------PR----------GSRVISVASEVHQGPAKSMGF---PAP-----------QWR
DPRELA----DPALPGLDTSSRGGRVRYANSKLANIMFTYELARR--AADRGVTALAFDPGLMPETGLDRQY
PALMQRGYSLLAPLVVALAPGARSVAQSGADLAWLATSPELAGVTGRYYS-GRTPRSS---------SALSR
QESEWARLWERSEELVAAA
>actinobacteria_Microlunatus_phosphovorus-SDR 3-304
--T-------ILITGASAGLGRETAVRLTSA--G-HRILLVVRDPVKGQRVVADLRARQ-LDTGSEAITCDL
ADLGSVRSLAGQ----LIAR---KEPIDTVICNAGVQI--VNGPARSADGYELTFAVNHLAHFLLVTELLDH
L------------------RR----------PSRVIMIGSGVHLGPSRSFGF---PAP-----------EWA
EPRQLALADQLTDQSGVPTSGRVGRVRYANSKLANIMFAYELARR--TVDGEVTVNAFDPGLMPQTGLARQY
PAPIRQLYRYLTSL-LTLLPGAHRVSKSAADLAWLATAPELTGVSGKYFV-ERRARPS---------SALSY
DGGLALQLWEQSTALTRPY
>actinobacteria_Isoptericola_variabilis_225-SDR 5-304
--T-------VVITGATSGLGLHTARRLAQR--G-WHVVMGHRDAARGAAAAEDVRRRV-PGARVEAMHIDL
AALRSVSRAVEL----LRDGGAPRPPLRAIVANGAVQV--VDGVRTSADGYELTFATNHLGHHHLVTSLLDH
L------------------GP----------AARVVVVSSGTHWGPERALGF---PGP-----------RWR
DPVELA----DPRRA--DASATAGRVRYATSKLANLLFVRELARR--SAGRRIAANAFDPGLMPGTALARDY
APAARAAYRLLAPAVAALVPGAGTARRSSATLADMVDSRRFEGVTGAYVA-GRTLAES---------SPLSH
SADEARLLWEASRALVERA
>actinobacteria_Mycobacterium_rhodesiae-SDR 5-299
--T-------VVITGANAGLGLECARALLAHDPS-WHLVLAVRDVTRGAEAVAYLGHP----GRCTVLELDL
ASMQSVRAFADT----LRGAA--LPPLHAVVCNAGLQV--VSGTEYTADGVETTFGVNHVGHFALVQALLDD
L------------------VQ----------PARIVIVSSGTH-DPAKFTGM---PSP-----------NYT
TAAALA----HPD----ESQPPDGRRRYTTSKLCNVLFAYELDRRLDHGERGITVNAFDPGLMPGSGLARDY
STIGRWVWRYVFPL-LRVLPNVNSTRSSGARLAALAVDPRFDNVTGAYFE-GTRQIRS---------SEDSY
DRDKALDLWETSEQLLLTA
