# Supplementary material for: Complex Evolution of Light-Dependent Protochlorophyllide Oxidoreductases in Aerobic Anoxygenic Phototrophs: Origin, Phylogeny, and Function
Source: Mol Biol Evol. 2020 Sep 15;38(3):819–37. doi: 10.1093/molbev/msaa234 (PMC7947762; doi:10.1093/molbev/msaa234)
Supplement: msaa234_Supplementary_Data [file msaa234_supplementary_data.zip › seq-d241.txt]

>WP_088893431.1 protochlorophyllide oxidoreductase [Leptolyngbya ohadii]
MAQSQKPTVIITGASSGVGLYTAKAMAQRGWFVVMACRNLEKAEKAAQSVGIPKDSYTIIHIDLGSLDSV
KQFVQDFRATGRTLEALLCNAAIYMPLIKEPLWSPEGYELTMTTNHLGHFLLCNLMLDDLKQSPASDKRL
VILGTVTHNPDELGGKIPPRPDLGNFEGFEAGFKNPITMADGKDFEPVKAYKDSKVCNVLTMRELHRRYH
DSTGITFSSLYPGCVADTPLFRNHYKLFQRIFPLFQKYVTGGYVSQELSGERVAMVLADPAYRQSGAYWS
WGNRQKKDGKSFIRQVSPQARDDEKAQRMWVLSEKLVGLA

>GAX42679.1 protochlorophyllide oxidoreductase [Tolypothrix sp. NIES-4075]
MQQHGQSTVVITGASSGVGLQAARALAQTKQWHVVMACRDIPKTQKAAQTVGMPQDSYTIMHLDLASLES
VRQFVKNFRESGKSLDALVCNAAVYMPLLKEPLYSEDGYELSVATNHLGHFLLCNLMLEDLKKSSASQPR
LIILGTVTANPKELGGKIPIPAPPDLGELQGFEAGFKAPISMINGKKFKPGKAYKDSKLCNVLTMRELHR
RYHESTNIVFSSLYPGCVATTALFRNHYPLFQKIFPLFQKNITGGFVSEELAGDRVAEVVANPEYNKSGM
YWSWGNRQKEGRKSFVQEVSNEASDDDKAKKLWDLSAKLVGIA

>GAX38525.1 light-dependent protochlorophyllide reductase [Nodularia sp. NIES-3585]
MSQDDSCNFKKMAQDQKSTVVITGASSGVGLQAARALSQKGWHVVMACRNLSKAENAAKSLGMEPDSYTV
MHIDLGSLESVRHFVKDFRASGKSLDALVCNAAIYMPLIKEPLRSPEGFELSVATNHLGHFLLCNLLLED
LKNSPSSEPRLVILGTVTHNPKELGGKIPPRPDLGDLKGFAEGFQEPVAMIDGKKFEPVKAYKDSKVCNV
LTMRELHRRYHESHGITFSSLYPGCVATTALFRNHYPLFQKIFPLFQRYITGGFVTEEESGDRVAEVVSD
PQYNQSGAYWSWGNRQKKNGKSFLQEVSNEASDDDKAERMWELSSKLVGLA

>OWS70994.1 protochlorophyllide oxidoreductase [Polynucleobacter campilacus]
MTSTTNQPLAIITGSSSGVGLYAAKALLARKWRLILAVRDPQKMELAAKAHQFDSSQYEIWQLDLGNLDS
VRAFVKRFNDSGQKLNALLCNAATYLPLLKEPARSPQGFEISVATNYFGHYVLSRMLLENLIQTAKAHEH
ARLITLGTVTANSEEFGGKVPIPAPADIGALEGLMAGFKAPIAMINGKPFKPGKAYKDSKLCNMVMNREL
QKRYHASTGVIFNTLYPGCVAETALFRDTPPLFQKIFPWFQKNITKGYVSQELAGDRVAQVVADPHFTQS
GVHWSWGNRNSAIREPFAQELSMKAKSEKLSKDLWEITAKLVGMPTD

>ASC69137.1 short-chain dehydrogenase family oxidoreductase [Halomicronema hongdechloris C2206]
MGNNQKPTVVITGASSGVGLYAAKALASRDWHVIMACRNLEKAKAAAQDLEIPPDNHTLMPIDLGNLQSV
RNFVSSFRSLGRSLDALVCNAAIYMPLLKQPLRSPEGYELTMTTNHLGHFLLCNLMLEDMKRSPYSDKRM
VILGTVTHNPDELGGKIPPRPNLGNLEGFAAGFKEPVTMIDGKSFEPVKAYKDSKVCNVLTMRELHRRYH
DSTGITFSSLYPGCVADTPLFRNHYRLFQRLFPLFQKYITGGYVSQELAGERVADVVAAPEYRQSGAYWS
WGNRQKKNRKSFVQQVSPQARDDQRGEHMWELSTQLVGLT

>WP_087705298.1 protochlorophyllide oxidoreductase [Phormidium sp. HE10JO]
MAQDRNRTAVITGASSGVGLYTAKALTSRDDWHVVMACRNLEKAEAAAKDVGLPEGSYTIMHIDLGSLAS
VRQFVTNFRSLNRPLDALVCNAAIYMPLIKEPLRSPEGYELTMTTNHLGHFLLCNVMIEDMKRSTYEDRR
MVILGTVTHNPDELGGKIPPRPDLGNFEGFEKGFTGPVTMADGKDFEPVKAYKDSKVCNVLTMRELHRRY
HDETGITFTSLYPGCVADTPLFRNHYPLFQKIFPIFQKYITKGYVSQELSGERVAAVVADPEYGQSGAYW
SWGNRQKKDRKSFVQKVSPQARDDERGERMWDLSMKLVGLA

>ARV58105.1 protochlorophyllide oxidoreductase [Nostocales cyanobacterium HT-58-2]
MERDQKLTVVITGASSGVGLYAAKALSKRGWHIVMACRDLPKTEKAAQTVGIPTDSYTIMHIDLASLESV
RQFVKDFRASGRSLDALVCNAAIYMPLLKEPLRSPEGYELSVATNHLGHFLLCNLMLEDLKNASTSDPRL
VILGTVTHNPDELGGKIPPRPDLGNLDGFAAGFKEPISMIDGKKFEPVKAYKDSKVCNVLTMRELHRRYH
ESTGITFTSLYPGCVADTPLFRNHFPLFQKLFPKFQKYITGGYVSQELAGERVAAVVADPEYKQSGAYWS
WGNRQKKDGKSFVQKVSPQARDDEKGERMWELSAKLVGLA

>WP_086617938.1 protochlorophyllide oxidoreductase [Porphyrobacter tepidarius]
MRTTAQPTALITGASSGVGLWTAQALVARGWQVIMACRDLAKAQDAASAVGIAPGNCTLMHLDLADFDSV
RALAIAAREHLRARGGALDALVLNAAVYLPRVAAPLRNPDGFELSVATNYLGHFLLANLLLPDLQAAPAP
RLVALGTVTANSEEFGGRVPIPAPADLGDFEGLEAGFRAPIAMIDGKPFKPGKAYKDSKLALMMMSRELH
ARFHAATGIVFATVYPGCVADTPLFRHAPRAFQAIFPWFQKNITKGYVSQPLSGERVAQVVADPAFTASG
VHWSWGNRQKPGAKAFAQPLSAKAENQRRAARLWDLSAALVGLAQPAHREPA

>OUL21198.1 protochlorophyllide oxidoreductase [Nostoc sp. T09]
MAQNGKPTVIITGASSGVGLYTAKAMANKGWHVVMACRDLAKAETAAQSVGIPKDSYTIIHIDLGSLDSV
RQFVNNFRASGKTLDALLCNAAIYMPLIKEPLRSPEGYELTMTTNHLGHFLLCNLLLEDLKKSSYSDRRL
VILGTVTHNPDELGGKIPPRPDLGNLEGFAAGFKEPISMIDGKKFEPVKAYKDSKVCNVLTMRELHRRYH
DTTGIVFSSLYPGCVAETPLFRNHYPLFQKIFPLFQKYITGGYVSQELSGERVASVIADTEYKQSGAYWS
WGNRQKKDGKSFVQRVSPQARDDEKAERLWDLSAKLVGLA

>OUC13280.1 protochlorophyllide oxidoreductase [Alkalinema sp. CACIAM 70d]
MGNDQKPTVVITGTTSGVGLYAAKSLIDRGWHVILANRSVGKAETAANELGFPQDSYTIMQLDLASLTSV
RQFVANFRALGRSLDGLICNAAIYMPLLKEPLFSPENYELTMATNHLGHFLLCNLMLEDMKKSTYSDRRM
VILGTVTHNPDELGGKIPPRPDVGNFDGFAAGFKAPITMAKGDKFEPVRAYKESKVCNVLTMRELHRRYH
TSTGITFVSLYPGCVADTPLFRNHYPLFQKLFPLFQKNITGGYVSQELAGDRVAMVLADPEYKQSGAYWS
WGNRQRKDGQSFVQRVSPQARDDENARRMWDLTMNLVGLGAVAAAR

>OSZ70988.1 protochlorophyllide oxidoreductase [Sphingomonas sp. IBVSS1]
MSDQPAIDQPVVIITGASSGVGLWAAKSLADRGWMVIMACRDLAKAEAAANEVGVNAANRRILHIDLGDQ
ASVRKFADDFHALGLPLDALLLNAAVYLPRLEAPMRSPEGYEISVATNYFGHFLLAHLLIGDLKASNGRR
GQPSRLITLGTVTANSEEFGGKIPIPAPADLGDLSGLASGFKAPIAMIDGKDFKPGKAYKDSKLACMIMS
REFHKRWANTGVVFNTLYPGCVADTPLFRHTPPAFQRIFPWFQKNITKGYVSQPLAGERTAQVVADPAFA
SQSGVHWSWGNRQKEGRMPFAQPLSARATLEARNERLWDLTMKAVGLA

>SLN77620.1 protochlorophyllide oxidoreductase [Roseisalinus antarcticus]
MPQDNQPLAIVTGASSGVGLHTTNALIGRGWHVIMACRDLAKAETAARSLDMASGSYELAHIDLASLDSV
RAFYAGFRARGVPLDALVCNAAVYLPLLKTPARSPEGFEISVATNYFGHFLLANLMLADLQKSAAPRLIT
LGTVTANSEEFGGKVPIPAPADLGEFQGLKAGFKAPVAMIDGKPFKAGKAYKDSKLGTMVMSRELHTRFH
DETGIVFSTLYPGCVADTPLFRNAPPLFQKVFPWFQKNITKGYVSQSLSGERVAQVVADPGFSQSGVHWS
WGNRQREGRKAFSQGLSIKATDAERSRELWDLTAGLVGLN

>OQW77747.1 protochlorophyllide oxidoreductase [Proteobacteria bacterium ST_bin13]
MTTAKLPLAIITGASSGVGLYATAALIGRGWHVIMACRDLEKAAAAATGLGLRTDRYEIAHLDLASQASV
RAFAAAFRASDRPLDALVCNAATYLPLLKEPARSPEGYELNVATNYLGHFLLANLMLDDLQRAPAPRLVT
LGTVTANSEEFGGRIPIPAPADLGDFEGLAAGFKAPIAMIDGKPFKGGKAYKDSKLCTMMMSRELHARYH
AQTGIIFSTLYPGCVADTPLFRNAPKLFQKIFPWFQKNITKGYVSQPLSGDRVAQVVADPGFTQSGVHWS
WGNRQQEGREAFAQSLSSKATDASRSQRLWALSAGLVGLASDKQPARSVVAA

>OQW73116.1 protochlorophyllide oxidoreductase [Proteobacteria bacterium ST_bin14]
MNSSPPSLAIITGASSGVGLYTTAALIERGWHVIMACRDIEKAAVAADEIGLRADRFEIAHLDLASLASV
RAFAAAFRESGRPLDALVCNAATYLPLLKQPERSPEGYELSVATNYLGHFLLANLMLADLQRAPAPRLVT
LGTVTANSEEFGGRIPIPAPADLGDLEGLEAGFKAPISMINGKEFKAGKAYKDSKLCTMMMNRELHARYH
AQTGIIFSTLYPGCVAETPLFRHAPPLFQKIFPWFQKNITKGYVSQPLSGDRVAQVVADDGFTQSGVHWS
WGNRQQLGRAAFAQGLSSKATDIGRSQRLWALSATLVGLG

>ALB40564.1 protochlorophyllide oxidoreductase [Anabaena sp. WA102]
MEQNRKSTAIITGASSGVGLQAAKALVDKGNWHVIMACRDLIKAEKAAQSVGIPTNSYTLMQIDLGSLES
VRQFVNNFRASGRTVEALVCNAAIYMPLIKEPLFSPEGYELTVTTNHLGHFLLCNLMLADLQKSPATDKR
LVILGTVTHNPDELGGKIPPRPDLGNFEGFAAGFQNPICMINGKEFEPVKAYKDSKVCNVLTMRELHNRF
HESTGITFSSLYPGCVATTALFRNHYPLFQKIFPLFQKYITGGFVTEELSGERVAMVVADSEYKQSGIYW
SWGNRQKEGRTSFVQKVSPQARDDEKGKRMWDLSYELVGLGKESEKAKSLI

>OOV35012.1 protochlorophyllide oxidoreductase [Candidatus Synechococcus spongiarum LMB bulk15M]
MVTVTSPKPRAIVTGASSGIGLYTTAALVQRGWTVVMAVRDPAKGEKAINKLALDRRSVAILPLDLSDLR
CVRAFAQAVAAGSAPLDALVCNAAVYMPTLKAPLFSPQGYELSMATNHLGHFLLIRLLLDKLAGDGSGNG
SGGVQKRLVVLGTVTANSKELGGRIPIPAPADLGDLTGFAEGFQAPVAMADGKAFKPGKAYKDSKLCNMI
TVTELHRRFHAQTGVVFSSLYPGCVADSPLFRHSFKAFQRVFPWFQKTVTGGYVSQPMAGERVADVVTGK
AFSTSGVHWSWGNRQQRGRQQFIQELSRQGRDPATARRLWDLSTRLVAEPVQADEKDGAAQPSPEPEAGA

>APB32885.1 protochlorophyllide oxidoreductase [Gloeomargarita lithophora Alchichica-D10]
MTTTPTVMITGTSSGVGLYATQALLDRGWFVVCACRDGQKMTQAAQELNLNPEQYIVIHLDLASLASVRQ
FVQEFRQIGRPLQALVCNAAVYMPLLKEPLRSPEGYELSVATNHLGHFLLALLLLEDLQANPAPDRRLVV
LGTVTANSEELGGKIPIPAPADLGDLAGLAAGFQAPITMIDGKPFKPGKAYKDSKLCNMIMTRELHRRYH
ASTGITFSSLYPGCVADTPLFRHSYPTFQTLFPWFQKNITGGYVSQALAGERVAQVVADASFQESGGHWS
WGNRQAKDGKPFVQKLSAQATDQNRAERLWDLSRQLVGLT

>WP_029314395.1 MULTISPECIES: protochlorophyllide oxidoreductase [Acidiphilium]
MEATTPPHVIVTGASSGVGLHATKALVDRGWHVVMACRDLAKAARAAANLDINPASITPLEIDLGSQSSV
RRFAADFAALVKPLDALVCNAAVYLPLLKTPARSPEGFEISVATNHFGHFLLSHLLLPHLQSPGRRAKRL
VTLGTVTANSEEFGGKIPIPAPANLGALAGLEAGFRAPVAMIDGKKFKPGKAYKDSKLCNMIISREFHRR
YHQNTGIIFNTLYPGCVADTALFRDAPKLFQTIFPWFQKTITKGYVSQALAGTRVAQVVADDAFAQSGVH
WSWGNRQLPSRDAFSQPLSSAANDAARAARLWELTAELVGRTPPTG

>SIR58578.1 NADPH-protochlorophyllide oxidoreductase [Acidiphilium rubrum]
MQGENLAAVETMEATTPPHVIVTGASSGVGLHATKALVDRGWHVVMACRDLAKAARAAANLDINPASITP
LEIDLGSQSSVRRFAADFAALVKPLDALVCNAAVYLPLLKTPARSPEGFEISVATNHFGHFLLSHLLLPH
LQSPGRRAKRLVTLGTVTANSEEFGGKIPIPAPANLGALAGLEAGFRAPVAMIDGKKFKPGKAYKDSKLC
NMIISREFHRRYHQNTGIIFNTLYPGCVADTALFRDAPKLFQTIFPWFQKTITKGYVSQALAGTRVAQVV
ADDAFAQSGVHWSWGNRQLPSRDAFSQPLSSAANDAARAARLWELTAELVGRTPPTG

>OLT61745.1 protochlorophyllide oxidoreductase [Moorea bouillonii PNG]
MENDHKSTVIITGASSGVGLQAARALAQTWGWHVVMACRNLDKAEKAAQEVGIPKDSYTALYIDLASFAS
VRQFVNAFRATGRSLDALVCNAAIYLPLLKEPLRNPEGYELSVATNHLGHFLLCNLMLEDLKNSSSSQPR
LVIVGTVTANPKELGGKIPIPAPPDLGDLKGFEEGFKPPISMINGKAFKSGKAYKDSKLCNMLTMRELHH
RYHDSTGIVFNSLYPGCVAETALFRNHYSLFQKLFPLFQKNITGGYVSQELAGDRLATVVADPNYNKSGV
YWSWGNRQKEGRKSFIQEVSNEAMDDSKAKRLWELSEKLVGLG

>WP_073070427.1 protochlorophyllide oxidoreductase [Phormidesmis priestleyi]
MEARQNLTAIVTGASSGVGLYAAKSLTQKGWHVVMACRDLTKASNVAQEVGIPQGSYTLMQIDLASLESV
RQFVKTFRESGKSLDALVCNAAIYMPLLKEPLRSPEGYELSVATNHLGHFLLCNLMLEDLKPSADPRLVI
LGTVTHNPDELGGKIPPRPDLGNFEGFEAGFKAPISMVDGKKFEPVKAYKDSKVCNVLTMRELHRRYHDA
TGITFSSLYPGCVADTPLFRNHYPLFQKIFPWFQKNITGGYVSQELSGDRVAMVVADPEYKQSGAYWSWG
NRQKKDGKSFVQKVSPQARDDEKADRMWDLSAKLVGLS

>WP_072621469.1 protochlorophyllide oxidoreductase [Spirulina major]
MEEKTAIITGASSGVGLYAAKALAKQEGWHVVMACRNLEKAKAAAQSVGIPSDRYTILPIDLADFQSVRA
FVSNYRSLGRPLTALVCNAAVYYPLLDEPLRNADGYEISVATNHLGHFLLCNSMLADFAQSNVPDKRLVI
LGTVTANPKELGGKIPIPAPPDLGDLQGFKDGFKAPISMINGKKFKSGKAYKDSKLCNVLTMRELHRRYH
ASTGITFTSLYPGCVADTPLFRNHYGLFQTIFPWFQKNITGGYVTQELAGERVAATVYDPELKESGMYWS
WGNRQKPGRRSFAQEISDEASDEQKAEELWDLSLKLVGLA

>OKH47930.1 protochlorophyllide oxidoreductase [Calothrix sp. HK-06]
MVQGQKPTVIITGASSGVGLHAANALAKRGWYVVMACRNLEKAEQAAASLGMPKDSYRVIHLDLGSLNSV
RTFVNSFRETGKSLDALVCNAAVYMPLLKEPLYSPDGYELSVATNHFGHFLLCNLMLEDLKNSGAKEPRL
VILGTVTANSKELGGKIPIPAPADLGDLKGLEAGFKAPISMIDGKQFKAGKAYKDSKLCNMITVRELHKR
YHDSTGITFSSLYPGCVADTPLFRNSYPLFQKIFPWFQKNITGGYVSQELSGERVAQVVADAEFNQSGAH
WSWGNRQKEGRQSFVQELSEKATDDKTAKRMWEFTEKLVGLA

>OKH47465.1 protochlorophyllide oxidoreductase [Phormidium tenue NIES-30]
MVMEQQKTVIVTGASSGVGLNAAKALADRGWHVVMACRNVDKTKQVAQELGIPSDRYSIIHLDLGSLASV
RQFVSDFRATGRSLESLVCNAAVYYPLLKEPMYSEDGYEISVATNHLGHFLLCNLLLDDIKASPANDKRL
IILGTVTANPKELGGKIPIPAPPDLGNLEGFEAGFKAPISMINNKKFKSGKAYKDSKLCNVLTMRELHRR
YHDATGITFSSLYPGCVADTPLFRNHFKAFQTIFPWFQKNITGGYVTQKLAGERVADVVTDPELKESGMY
WSWGNRQKPGRRSFAQEVSNEALDDAKARKLWDLSARLVGLDDETARSIPAAAGSV

>OKH43182.1 protochlorophyllide oxidoreductase [Scytonema sp. HK-05]
MEQHPNSTVVITGASSGVGLYAAKALSQRGWHVVMACRDLAKAEKAAQTVGMSQDSYTLMHIDLASLESV
RQFVKDFRSSGKSLDALVCNAAIYMPLLKEPLRSPEGYELSVATNHLGHFLLCNLMLEDLKHSSSSDPRL
VILGTVTHNPDELGGKIPPRPDLGNLDGFAAGFKEPISMIDGKKFEPVKAYKDSKVCNVLTMRELHRRYH
ESTGITFTSLYPGCVAETPLFRNHYPLFQKLFPKFQKYITGGYVSQELAGERVAVVVADPEYKQSGAYWS
WGNRQKKNGKSFVQKVSPQARDDEKGDRMWELSAKLVGLA

>OKH36490.1 protochlorophyllide oxidoreductase [Nostoc calcicola FACHB-389]
MAQDRKSTVVITGASSGVGLYAAKALAQRGWYVVLACRDLAKAQQAAQAVDIPYNSYTSIHIDLGSLESV
RQFVNNFRATGRSLDALVCNAAIYMPLIKEPLRSPEGYELTVTTNHLGHFLLCNLLLEDLQKSSSQPRLV
ILGTVTHNPDELGGKIPPRPDLGDFQGFAQGFKDPISMIDGKKFEPVKAYKDSKVCNVLTMRELHRRYHE
STNIVFSSLYPGCVAETPLFRNHYPLFQKLFPLFQKYITGGYVSQELAGERVATVVADPEYNQSGAYWSW
GNRQKKDGKSFVQKVSPQARDDEKGDRMWELSAKLVGLA

>OKH30789.1 protochlorophyllide oxidoreductase [Phormidium ambiguum IAM M-71]
MEQNRKSTVVITGASSGVGLYGAKALAKRGWHVVMACRDLAKAEAAAKSVGMSPDSYSLMHIDLGSLDSV
RQFVKNFRVSGKSLDALVCNAAIYMPLLKEPLRSPEGYELTMTTNHLGHFLLCNMMLEDLKKSPAPDKRM
VILGTVTHNPDELGGKIPPRPDLGNFEGFAAGFKDPITMIDGKKFEPVKAYKDSKVCNVLTMRELHRRYH
ESTGITFTSLYPGCVADTPLFRNHYPLFQKLFPLFQKNITGGYVSQDLAGERVAMVVADPEYKQSGAYWS
WGNRQKKDGKSFVQKVSPQARDDEKGEKMWILSQKLVGSFS

>OKH28833.1 protochlorophyllide oxidoreductase [Chroogloeocystis siderophila 5.2 s.c.1]
MEQHHKSTVVITGASSGVGLYAAKAFAQRGWHVVMACRNLEKAKDAAESVEIPQDSYTVMHIDLGSLDSV
RKFVNDFRASGKSLDALVCNAAIYMPLLKEPQRSPEGYELTMTTNHLGHFLLCNLMLEDLKNSPATDKRV
VILGTVTHNPDELGGKIPPRPDLGNLDGFAEGFKAPISMVDGKKFEPVKAYKDSKVCNVLTMRELHRRYH
DATGITFTSLYPGCVADTPLFRNHYPLFQKLFPLFQKYITGGYVSQELAGERVAAVVIDPEYKQSGVYWS
WGNRQKKDGKPFVQKVSPQASDDTKAERMWDLSEKLVGLA

>OKH20408.1 protochlorophyllide oxidoreductase [Hydrococcus rivularis NIES-593]
MEPNQKTVVITGASSGVGLYAAKALVNRGWHVVMACRDLPKTEKAAQTLGMPKDSYTIIRLDLADLVSVR
QFVKDFRATGRSLEALVCNAAIYMPLLKEPLRSAEGYELSMATNHLGHFLLCNLMLEDLKNSPASDRRLV
ILGTVTHNPDELGGKVYPRPDLGNLEGFAAGFQAPISMIDGKKFEPVKAYKDSKVCNVLTMRELHRRYHE
STGIVFSSLYPGCVADTPLFRNHYLLFQKLFPLFQKYITGGYVSQELAGDRVAAVVADPEYKQSGAYWSW
GNRQKKERKEAFVQMVSPQARDDAKAERLWELSAKLVGLV

>OKH19042.1 protochlorophyllide oxidoreductase [Limnothrix rosea IAM M-220]
MSEQQKTAIITGASSGVGLYGAKSLADKGWHVIMACRNLEKTEKVAKEVGIPEESRTIIHLDLADFDSVR
QFVKDFRATGKVLYSLVCNAAVYLPLEKEPQRNKDGYEISVATNHLGHFLLCNLMLEDLKNSPADDKRLV
ILGTVTANPKEVGGKIPIPAPPDLGDLQGMAAGFKPPVAMIDGKIFKPGKAYKDSKLCNILTMRELHNRF
HKETGIVFNSFYPGCVAETGLFRNHYGLFRTIFPWFQKNITGGYVTEEVAGERLAKVVADPGFDVSGVYW
SWGNRQQEGREAFMQEVSDEALDDNKADVLWDLSEKLVGLAGVPA

>OKH10961.1 protochlorophyllide oxidoreductase [Fischerella major NIES-592]
MEHNRKSTVIITGASSGVGLYSAKALAKRGWHVVMACRDLAKAEKAAQTVGIPQDSYTIMHIDLSSLESV
RQFVKDFRASGKSLEALVCNAAIYMPLLKQPLRSPEGYELTVATNHLGHFLLCNLMLEDLKNSPAADKRL
VILGTVTHNPDELGGKIPPRPDLGDLKGFEQGFKEPITMIDGKKFEPVKAYKDSKVCNVLTMRELHRRYH
ESTGIIFSSLYPGCVAETPLFRNHYPLFQKLFPLFQKYITGGYVSQELSGERVAAVVADPEYAQSGVYWS
WGNRQKKDGKSFVQRVSPQARDDAKGERMWDLSAKLVGIA

>OJJ20660.1 protochlorophyllide oxidoreductase [Roseofilum reptotaenium AO1-A]
MGQKRNLTAIITGASSGVGLYASKAMAKRDNWHVIMACRNLEKAEAAARELEIPKDAYTVMPLDLADLQS
VRNFVNTFHESKRALDVLLCNAAVYLPLLKEPQRSVDGYEVSVATNHLGHFLLCNLLLDDLIQSKFSNRR
LIILGTVTANTKELGGKIPIPAPPDLGDMKGLEQGFKAPISMIDGKKFKSGKAYKDSKLCNMLITRELHR
RYYESTQIVFNSLYPGCVADTPLFRNHYPLFRTIFPLFQKNITGGYVSQELAGERVADVMAEPEYQQSGV
HWSWGNRQKEGRQAFAQELSAEGSDMEKAKRLWELSETLVGLS

>CUR33434.1 Light-dependent protochlorophyllide reductase [Planktothrix tepida PCC 9214]
MANQATVVITGASSGVGLQAARALAQKGWYVVMACRDLAKAEQAAQSLGMSPDSYKILPIDLGSLASVKQ
FVADFRSLGRSLDALVCNAAIYMPLIKEPLWSPEGYELTVATNHLGHFYLCNVMLEDMKRSSYPDRRMVI
LGTVTHNPDELGGKIPPRPDLGNLEGFEQGFKDPITMIDGKKFEPVKAYKDSKVCNVLTMRELHRRYHES
TGITFTSLYPGCVATTALFRNHYPLFQKIFPIFQKYITGGFVTEELSGDRVAMVVADPEYKQSGVYWSWG
NRQKKDRKSFVQKVSPQASDDQKAQKMWDLSAKLVGLAY

>CUR09679.1 Light-dependent protochlorophyllide reductase [Planktothrix serta PCC 8927]
MANQATVVITGASSGVGLQAARALAQKGWYVVMACRDIAKTEQAAQSVGMSTDSYTILPIDLGSLASVKQ
FVANFRSLGRSLDALVCNAAIYMPLIKEPLRSPEGYELTVATNHLSHFYLCNVMLEDMKRSSYPDRRMVI
LGTVTHNPDELGGKIPPRPDLGNLDGFAQGFKDPITMIDGKKFEPVKAYKDSKVCNVLTMRELHRRYHDS
TGITFTSLYPGCVATTALFRNHYPLFQKIFPLFQKYITGGFVTEELSGDRVAMVVADPEYKQSGVYWSWG
NRQKKDRQSFVQKVSPQASDDQKGEKMWDLSAKLVGLAY

>CUR10986.1 Light-dependent protochlorophyllide reductase [Planktothrix paucivesiculata PCC 9631]
MANQATVVITGASSGVGLQAARALAEKGWYVVMACRDLVKAEQAAQSLGMSKDSYTVLPIDLGSLASVKQ
FVANFRSLGRSLDALVCNAAIYMPLIKEPLWSPEGYELTVATNHLSHFYLCNVMLEDMKRSSYPDRRMVI
LGTVTHNPDELGGKIPPRPDLGNLEGFEQGFKDPITMINGKEFEPVKAYKDSKVCNVLTMRELHRRYHDS
TGITFTSLYPGCVATTALFRNHYPLFQKIFPLFQKYITGGFVTEELSGDRVAMVVADPEYKQSGMYWSWG
NRQKKNRQSFVQKVSPQASDDEKGKKMWDLSARLVGLAY

>CUR25469.1 Light-dependent protochlorophyllide reductase [Planktothrix rubescens]
MANQATVVITGASSGVGLQAARALAEKGWYVVMACRDLAKTERAAQSVGMSKDSYTILPIDLGSLASVKQ
FVANFRSLGRSLDALVCNAAIYMPLIKEPLWSPEGYELTMATNHLNHFYLCNVMLEDMKRSTFADRRMVI
LGTVTHNPDELGGKIPPRPDLGNLEGFAEGFKDPITMINGKQFEPVKAYKDSKVCNVLTMRELHRRYHDS
TGITFTSLYPGCVATTALFRNHYPLFQKIFPLFQKYITGGFVTEELSGDRVAMVVADPEYKQSGMYWSWG
NRQKKDRQSFVQKVSPQASDDEKGKKMWDLSARLVGLAY

>KEF43183.1 protochlorophyllide oxidoreductase [Cyanobium sp. CACIAM 14]
MVTPTGDTARSPAGPQGSAAGVPGTVLITGASSGVGLFAAKALVDRGWHVVMACRDTEKARRAQAALGIA
DGSVTHLPVDLGDLDSVRRLVDAFHTTGRPLDALVINAAVYKPRLKEPERSPQGYELSMATNHLGHFLLI
QLLLDDLKKSGHPSRRLVILGTVTANSKELGGKIPIPAPADLGDLSGFAAGFKAPISMASGKSFKPGKAY
KDSKLCNMITTQELHRRLHDSTGIVFSSLYPGCVADTPLFRNTPKAFQVIFPWFQKNITGGYVSQALAGE
RVAQVVADPDFATSGVHWSWGNRQKKGGKQFSQELSEKASNPVTAQRMWDYSMKLVGLA

>AKV66983.1 Light-dependent protochlorophyllide reductase [Microcystis panniformis FACHB-1757]
MVQDQKPTVIITGTTSGVGLYAAKSLAQRGWFVVMACRDIPKMEQAAKELNIPRDNYCIEFIDLGSLDSV
RRFVKNFRALGRPLTALVCNAAIYLPLLKEPLRSPDGYELSMATNHLGHFLLSNLLLEDLKNSPSPDRRL
VILGTVTHNPDELGGKIPPRPDLGDLEGFAKGFKEPITMADGKKFESVKAYKDSKVCNVLTMRELHKRYH
ESTGITFTSLYPGCVADTPLFRNHYPFFQQFFPWFQKNITGGYVSQELAGERVALVVADPEYRQSGAYWS
WGNRQKKEGKSFVQRVSPQARDEERGEKMWEYSAKLVGLA

>WP_071518090.1 protochlorophyllide oxidoreductase [Geitlerinema sp. PCC 9228]
MAQEKSTVVITGASSGVGLQAAKALANRGDWYVVMACRNLEKAEQAAQDVGMPVGSYTILPLDLASLKSV
RQFVTKFRETGKSLDALVCNAAVYMPLLKQPLRSEDGYELTVATNHLGHFLLCNLMLEDMKHSPNPEPRL
VILGTVTANPKELGGKIPIPAPPDLGDLQGLEQGFQEPVSMINGKPFKPGKAYKDSKLCNVLTMKELHRR
YHDATGIVFSSLYPGCVAESPLFRNHFSLFQKIFPWFQKNVTGGYVSEELAGERVAAVVADPEYNQSGAY
WSWGNRQKKGRRSFEQELSDEANDNRKAERLWELSAKLVGLA

>OIP78822.1 protochlorophyllide oxidoreductase [Oscillatoriales cyanobacterium CG2_30_44_21]
MSYSQKPTIIITGASSGVGLWSAKALADKGWQIVMACRDIPKTEQAAASVGISKDNYTIIKIDLGSLASV
HEFVASFRAMGMSLDALLCNAAVYLPLIKEPLRSPEGFELTMTTNHLSHFLLCNLLLEDMKKSRYSDKRM
VLLGTVTHNPDELGGKIPPQPDLGNFEGFEQGFKPPISMANGKKFEPVRAYKESKVCNILTMRELHRRYH
DSTGITFSSLYPGCVADTPLFRNHYPLFQKLFPLFQKNITKGYVSQELSGQRVAAVVADPEYKQSGAYWS
WGNRQKKDGKSFVQTVSPQARDDSKAERMWDLSAKLVSLG

>OIP66978.1 protochlorophyllide oxidoreductase [Oscillatoriales cyanobacterium CG2_30_40_61]
MTNQATVVITGASSGVGLQAARALAEKGWYVVMACRDLVKAEQAAQSVGMSKDNYTVLPIDLGSLASVKQ
FIANFRSLGRSLDALVCNAAIYMPLIKEPLWSPEGYELTVATNHLSHFYLCNVMLEDMKRSSYPDRRMVI
LGTVTHNPDELGGKIPPRPDLGNLEGFEQGFKDPITMINGKQFEPVKAYKDSKVCNVLTMRELHRRYHDS
TGITFTSLYPGCVATTALFRNHYPLFQKIFPLFQKYITGGFVTEELSGDRVAMVVADPEYKQSGMYWSWG
NRQKKNRQSFVQKVSPQASDDEKGKKMWDLSARLVGLSY

>WP_071190363.1 protochlorophyllide oxidoreductase [Trichormus sp. NMC-1]
MEQHRKSTVVITGASSGVGLQAAKALAQTGQWHVVMACRDLSKTETAAQTVGIPKDSYTIIHLDLASLDS
VRQFVKDFRNSGRSLDALVCNAAIYMPLIKEPLWSVDGYELSVATNHLGHFLLCNLMLEDLQKSSASEPR
LVILGTVTHNPKELGGKIPPRPDLGNLQGFEAGFKAPHTMIDGKKFEPVKAYKDSKVCNVLTMKELHRRY
HESTGITFSSLYPGCVATTALFRDHYPLFQKLFPLFQKYITGGYVSEEDAGKRVAEVVADPAYNESGMYW
SWGNRQKKDRKSFVQEVSNEASDDDKAKRLWELSEKLVGLA

>SEN87055.1 NADPH-protochlorophyllide oxidoreductase [Loktanella fryxellensis]
MSVQHHPLCIVTGASSGVGLHSTKALIDKGWHVIMACRDLEKAAAAAQSLNLQRDMFDVMHLDLGSLDSV
RAFHAAYRAQNRALDALVCNAATYLPQLKVPLRSPDGYEISVATNYLGHFLLANLMLEDLQKSPAPRLVT
LGTVTANSEEFGGKVPIPAPADLGDFQGMKAGFKDPIAMIDGKPFKPGKAYKDSKLCCMMMSRELHARFH
DRTGIVFSTLYPGCVADTPLFRNAPRLFQNIFPWFQKKITKGYVSQPLSGERVAQVVTDPDFARSGVHWS
WGNRQEQGRKAFSQSLSSKATDTTRSETLWNLSAALVRIDVSGRPL

>SDS46897.1 NADPH-protochlorophyllide oxidoreductase [Erythrobacter sp. HL-111]
MATGHTPICIITGASSGIGLWATKALVTRGWHVVMACRDTAKAEAAAREIGIAPEGRTIMRLDLGSLAGV
RAFAEEFRAFDRPLDALVCNAATYMPRLAEPLRSPEGFELSVATNYFGHFLLANLLLDELVRARDARLVT
LGTVTANSEEFGGKIPIPAPADLGDFAGLKAGFTGPHAMIDGKPFKPGKAYKDSKLACMMMSREFHARFH
ESTGIVFTTLYPGCVADTPLFRHAPRAFQRIFPWFQKNITGGYVSQPLAGERVADVVADPAFARSGVHWS
WGNRQREGRAAFAQSLSPRATDAARARELWDLTARLVGLEERVREPA

>SAY38712.1 Light-dependent protochlorophyllide reductase (EC 1.3.1.33) [Candidatus Synechococcus spongiarum]
MVTTASPKPQAIVTGASSGIGLYTTAALVKRGWTVVMAVRDPAKGEKAINELDLDRSSVAVLPLDLSDLR
CVRAFAQAVATGSAPLDALVCNAAVYMPTLKAPLFSPQGYELSMATNHLGHFLLIQLLLDRLAGDGSGKG
SGGVQKRLVILGTVTANSKELGGKIPIPAPADLGDLKGFAEGFRAPVTMANGKVFKPGKAYKDSKLCNMI
TVTELHRRFHKQTGVVFASLYPGCVADSPLFRHSFKVFQKVFPWFQKTVTGGYVSQPMAGERVADVVSGE
AFSTSGVHWSWGNRQRRGRQQFVQELSEQGRDPGLARRLWELSAQLVAEWGEAEGKKDGAVEPMAETEAG
G

>BAI88944.1 light-dependent NADPH-protochlorophyllide oxidoreductase [Arthrospira platensis NIES-39]
MVQDQKSTVIVTGASSGVGLYAAKALADRGAHVIMACRNLEKAEAAAQELGIPEDSRTMLHIDLGSLESV
RRFINSFRATGRTLEGLVCNAAIYMPLIKEPLRSPEGYELTMTTNHLGHFLLCNVMMEDMKRSLAEDKRM
VILGTVTHNPDELGGKIPPRPDLGDLEGFAKGFREPVSMIDGKKFEPVKAYKDSKVCNVLTMRELHRRYH
EETGITFTSLYPGCVADTPLFRNHYPLFQKIFPIFQKYITKGYVSQELAGERVAAVVLDEEYRQSGAYWS
WGNRQKKGRQSFVQRVSPQARDEERAEKMWNLSLKLVELAY

>BAD79793.1 light-dependent NADPH-protochlorophyllide oxidoreductase [Synechococcus elongatus PCC 6301]
MSETQQPTVIITGASSGVGLYGAKALAARGWHVVMACRNLQKAAEAAKSLGINPENYSLMEIDLGSLASV
RRFVDQFRATGRSLDALVCNAAVYLPRLKEPQRSPEGYEISVATNHFGHFLLCNLLLDDLKRSPAPEKRL
VILGTVTANSKELGGKIPIPAPADLGNLEGLEAGFKAPIAMIDGKKFKPGKAYKDSKLCNMITTRELHRR
FHDSTGIVFGSLYPGCVADTPLFRNTPKLFQKIFPWFQKNITGGYFTQELAGERVAQVVADPEFKTSGVH
WSWGNRQQKDRQSFVQELSDKASDDRTAQRLWDLSAKLVGL

>BAC90427.1 protochlorophyllide oxidoreductase [Gloeobacter violaceus PCC 7421]
MAEQTVIITGASSGVGLHAADSLAQSGRWHVVMACRDKAKAQNAAASLGMRPQSYTIVHLDLASLASVRR
FVQDFRALGQPLDALVCNAAVYTPTAREPRYTADGFELSVGTNHLGHFLLCNLLLEDLQNSPAAEPRLVI
LGTVTHNPKELGGSIPPRPDLGDLRGLEQGFKAPHTMIDGKAYNPVKAYKDSKVCNLLTMRELHRRFHTS
HKITFSALYPGCVATSGLFRESPRLFQILFPVFQKYVTGGFVSEAEAGGRVAALVDDPAYSRSGVYWSWG
NRQKKDGKSFIQDVSTEASDEDKARRLWDLSAGLVGLA

>BAC08127.1 light-dependent NADPH-protochlorophyllide oxidoreductase [Thermosynechococcus elongatus BP-1]
MSDQPRPTVIITGASSGVGLYATKALANRGWHVIMACRNLEKAEQAAKNLQIPPEAYTILHLDLSSLASV
RGFVESFRALNRPLRALVCNAAVYYPLLKEPIYSVDGYEITVATNHLGHFLLINLLLEDLKNSPESDKRL
VILGTVTANRKELGGKIPIPAPPDLGNLEGFEKGFKKPIAMINGKPFKSGKAYKDSKLCNMLTARELHRR
FHESTGIVFNSLYPGCVADTPLFRHHFPLFQKLFPLFQKKITGGYVSQELAGERVAMVVADPEFRQSGVH
WSWGNRQKEGRKAFVQELSAEASDEQKARRLWELSEKLVGLA

>OEJ77856.1 protochlorophyllide oxidoreductase [Cyanobacterium sp. IPPAS B-1200]
MVEAQKSTVIITGASSGVGLYGAKALAKTGKWHVIMACRNLEKTQKVAKEVGIPEDSYQIIHLDLASLNS
VQKFVEDFRATGRNLDALVCNAAVYYPLLKEPMYSEDGYEISVATNHLGHFLLCNLMLEDLKKAANPHPR
LVILGTVTANPKELGGKIPIPAPPDLGDLKGMEKGFKAPISMINGKKFKSGKAYKDSKLCNILTMKELHR
RYHDSTGIIFNSFYPGCVAETALFRNHYSLFKKIFPVFQKNITKGYVTEELAGERLAMVVGEEDFGISGV
YWSWGNRQKEGRESFAQEVSDEASDKSKALKLWDLSAKLVGIN

>OEJ72378.1 protochlorophyllide oxidoreductase [Desertifilum sp. IPPAS B-1220]
MEQNRKSTVVVTGASSGVGLYAAKALAKRGWHVIMACRDLDKAGKAAESIEIPQGSYTLMHIDLGSLESV
RRFVDNFRARGFTLDALVCNAAIYMPLIKEPLRSPEGYELTMTTNHLGHFLLCNLMLEDLKRSSYGDRRL
VILGTVTHNPDELGGKIPPRPDLGNLEGFAEGFKEPISMIDGKSFEPVKAYKDSKVCNVLTMRELHRRYH
ESTGITFSSLYPGCVAETPLFRNHYPLFQKLFPLFQKYITGGYVSQELAGERVAAVIADPEYKQSGVYWS
WGNRQKKEGKSFVQKVSPQARDDEKAEQMWDLSAKLVQTA

>SBO42572.1 Light-dependent protochlorophyllide reductase [Cyanobium sp. NIES-981]
MAAAPPPGTVLITGTTSGVGLHATKALVDRGWTVVTANRDPVRAAAAAESLGIASDNLHHLRIDLGDLDS
VRAGVETLVSSLGRPLDALVINAAVYKPRLKQPERSPQGYELSMATNHLGHFLLIQLLLPDLERSTHPSR
RVVILGTVTANSKELGGKIPIPAPADLGDLSGFAAGFKAPIAMASGKAFKPGKAYKDSKLCNMITTQELH
RRLHASTGIVFTSLYPGCVADTPLFRNTPRLFQRIFPWFQKNITGGYVSQSLAGERVAQVVADPEFAVSG
VHWSWGNRQKRGGRQFSQELSDKASNPETARKVWEYSRKLVELSPESVVKA

>ODS93018.1 protochlorophyllide oxidoreductase [Erythrobacter sp. SCN 62-14]
MNTSAQPTALITGASSGVGLWAAYALTQRGWHVIMACRNLAKAEAAAREIGIDPAKRTVMHLDLADFASV
RALAENTREWLNAQGRTLDALVLNAAVYLLRAEEPQRNGQGYELSVATNYLGHFLLANLLLGDLAKAPAP
RLITLGTVTANSEEFGGKIPIPAPANLGELAGFEAGFLPPIAMIDGKAFKPGKAYKDSKLALMMMSRELH
ARYHASTGIIFATLYPGCVADTPLFRHAPKAFRTIFPWFQKNITKGYVSQPLSGERVAQVVADPQFTRSG
VHWSWGNRQKPGAEAFAQPLSAKAENARRSARLWDLSLRLVGLDDPAAVQQAA

>AOL22630.1 protochlorophyllide reductase [Erythrobacter litoralis]
MIAGQTPVCIITGASSGIGLWATRALMARGWHVVMACRDTAKAEAAAREIGLAPEGRTIMQLDLGTLSGV
RGFVSEFRMLGRPLDALVCNAATYMPRLTAPLRSPEGYELSVAINYFGHFLLANLLLEDLGRARDPRLVT
LGTVTANSEEFGGRIPIPAPADLGDFEGLKAGFKDPVAMIDGNPFKPGKAYKDSKLACMMMSRELHARFH
DRTGIVFTTLYPGCVADTPLFRHAPRAFQRIFPWFQKNVTGGYVSQPLAGERVADVVADPAFARSGVHWS
WGNRQREGREAFAQSLSPKATDAARARELWDLTARLVGLEQRVREPA

>ODN59681.1 protochlorophyllide oxidoreductase [Scytonema millei VB511283]
MEQHRKSTVVITGASSGIGLYAAKALTDKGWHVVMACRDLPKTQKAVQTLGIPQDSYTIIHIDLASLESV
RQFVKNFRASGKSLDALVCNAAIYMPLLKEPLRSQEGYELSVATNHLGHFLLCNLLLEDLKNSSSSDARL
VILGTVTHNPDELGGKIPPRPDLGNLDGFAAGFKEPISMIDGKKFEPVKAYKDSKVCNVLTMRELHRRYH
ESTGITFSSLYPGCVAETPLFRNHYPLFQKLFPKFQKYITGGYVSVELAGERVAAVVADPEYKQSGAYWS
WGNRQKKDGKSFVQKVSPQARDDEKAKRMWELSEKLVGLA

>WP_017651966.1 protochlorophyllide oxidoreductase [Fortiea contorta]
MAEQHKSTVVITGASSGVGLQAARALAQRGNWHVVMACRNLEKAENAAQSVGIPKDSYTIMHLDLASLDS
VRQFVKNFRESGKSLDALVCNAAIYTPLLKEPLRSPEGYELSVATNHLGHFLLCNLLLEDLRNSSASEPR
LVILGTVTHNPKELGGKIPPRPDLGDLQGLEEGFKAPHSMIDGKKFEPVKAYKDSKVCNVLTMKELHRRY
HESHGITFSSLYPGCVATTALFRDHYPLFQKLFPLFQRYITGGFVSEEESGNRVAEVVADPEYNQSGVYW
SWGNRQKKNGKSFIKEVSPEASNDDKAKRLWELSQKLVALA

>WP_068863292.1 protochlorophyllide oxidoreductase [Porphyrobacter dokdonensis]
MTDLPKKTALVTGASSGVGLWSAKALADRGWHVIMACRDLAKAESAAREAGIAPANRTLLHVDLADFASV
RALAEAARETVRAGGGALDALVLNAAVYLPRAEAPQRNADGYEISVATNYLGHFLLANLLLPDLEAAPAP
RLVTLGTVTANSEEFGGKIPIPAPADLGDLEGLEAGFRDPVAMIDGKPFKPGKAYKDSKLALMIMSRELH
ARFHDKTGIIFATLYPGCVADTPLFRHAPKAFQTIFPWFQKNITKGYVSQPLSGERVAQVVADPDFTRSG
VHWSWGNRQKPGAQAFAQPLSSKAENAHRAARLWDLSAKLVGLEDARIGEPA

>WP_066424619.1 protochlorophyllide oxidoreductase [Anabaena sp. 4-3]
MEERKSTVVITGASSGVGLYAAKAMAARNWHVVMACRDLEKTQKAAQAVGMPENSYTIMHIDLASLESVR
QFVQNFRASGKTLNALVCNAAIYMPLIKEPLRSPEGYELTMATNHLGHFLLCNLMLEDLKKSAAQARLVI
LGTVTHNPNELGGKIPPRPDLGDLQGFAEGFKAPITMADGKKFEPVKAYKDSKVCNILTMRELHRRYHES
TGIIFSSLYPGCVATTALFRNHYPLFQKLFPIFQRYITGGFVSEELAGERVAMVVADAEYAKSGAYWSWG
NRQKKNRQSFVQQVSPQASDDARAKRMWDLSENLVGLTPVSSQAAVR

>OCR01093.1 protochlorophyllide oxidoreductase [Oscillatoriales cyanobacterium USR001]
MKPDQKLTVVITGASSGVGLYTALAFSKRPQWHVVMACRNLPKAKKAAEALGIPSDRYTLMQIDLGSLYS
VREFVNNFRASGKSLDALVCNAAIYMPLLKQPLRSPDGFELSMATNHLGHFLLCNLMLEDMKRSTYPDRR
LVILGTVTHNPDELGGKIPPRPDLGDLQGFKEGFKAPISMIDGKRFEPVKAYKDSKVCNVLTMRELHRRY
HESTGITFTSLYPGCVATTPLFRNHYPLFQKLFPLFQKYITKGFVSEELSGERVAAVVADPEYRQSGAYW
SWGNRQKIDGKSFVQTVSPQARDDEKADLMWNLSAKLVGIV

>OCQ94851.1 protochlorophyllide oxidoreductase [Limnothrix sp. P13C2]
MAEQQKPTVLITGTSSGVGLYAAKALVNRGWYVVMACRNLEKTHAAAAEAGIPQDSYTVLQVDLGNLTSV
RMLVSAFRSLGRSLDALVCNAAIYMPLIKEPLWSPEGYELTMTTNHLSHFLLCNLMLDDMKLSNYPDRRM
VILGTVTHNPDELGGKIPPQPDLGNLEGFAQGFKNPICMANGKKFEPVRAYKESKVCNVLTMRELHRRFH
ESTGITFSSLYPGCVADTPLFRNHYPLFQTIFPWFQKNITGGYVSQELAGDRVAQVVADPDFKQSGAYFS
WGNRQKKGREAFLQRVSPQARDEQRGQRMWDLTLKLVNLA

>EDX71501.1 light-dependent protochlorophyllide reductase [Coleofasciculus chthonoplastes PCC 7420]
MEQHQKSTVVITGASSGVGLYAAKALAQRGNWHVVMACRNLEKAQNAAQEVGMPEDSYTIMHIDLGSLES
VRQFVAKFRESGKSLDALVCNAAIYMPLLKEPLRSPEGYELSVATNHLGHFLLSHLMLEDLKHSSAESPR
LVILGTVTHNPDELGGKIPPRPDLGQLKGFEAGFKEPHSMIDGKKFEPVKAYKDSKVCNVLTMRELHRRY
HESTGIVFSSLYPGCVADTPLFRNHYPLFQKIFPLFQKHITGGYVSQELSGERVAAVVADPEYSQSGVYW
SWGNRQKKDGKSFVQKVSPQARDDQKGERMWELSAKLVGVA

>ANV83106.1 protochlorophyllide oxidoreductase [Synechococcus sp. PCC 7003]
MTDQQKTAIITGASSGVGLYGAKALAEKGWHVVMACRNLEKTERVAKEVGIPEASRTIMHLDLADFDSVR
KFVADFRATGKTLNSLVCNAAVYLPLAKEPQRNKDGYELCVATNHLGHFLLCNLMLEDLKNSPAADKRLV
ILGTVTANPKEVGGKIPIPAPPDLGDLQGMAAGFKPPVAMIDGKIFKPGKAYKDSKLCNILTMRELHNRY
HKDTGIIFNSFYPGCVAETGLFRNHYGLFRKIFPWFQKNITGGYVTEEVAGERLAKVVADPGFDVSGVYW
SWGNRQQQGREAFMQEVSDEALDDNKADVLWDLSAKLVGMPA

>AFY72124.1 NADPH-protochlorophyllide oxidoreductase (plasmid) [Pseudanabaena sp. PCC 7367]
MIGQSKKTVIITGTSSGVGLFAAKALAERGDWNVIGACRNLEKAIAVAKDYGIPEDSYQVMEIDTSSLSS
VRSFVQKFRESGRPLDALVCNAAIYTPLQKKPKFSEDGYELSMATNHLGHFLLCNLMIEDLQKSTTGDPR
MVILGTVTHNPDELGGKIPPRPDLGDLEGFEAGFKEPITMANGKEFEPVRAYKESKVCNILTMRELHRRY
HYNTGITFTSLYPGCVATTALFRNHYKLFQFLFPLFQRYITGGFVSEELAGERVAAVVADPEFRKSGAYW
SWGNRQAEGREAFIQDVSPQASDYDKGEKMWECSKQLVGLA

>ABV95870.1 light-dependent protochlorophyllide reductase (plasmid) [Dinoroseobacter shibae DFL 12 = DSM 16493]
MTLDPMPRAIVTGASSGVGLHATKSLIDRGWHVTMACRDLAKAEAAARSLDLDPGRYALAHLDLGSLASV
RAFHANIARDHDSLDALVCNAAVYKPRLTQPGRSPDGFEISVATNYFGHFLLANLMLPLLEGAPSPRLIT
LGTVTANSEEFGGKVPIPAPADLGDFAGLKAGFRAPVAMIDGKPFKAGKAYKDSKLCTMMMSRELHTRHH
ARTGIVFATLYPGCVADTPLFRDTPKAFQTIFPWFQKNVTKGYVSQALSGERVAMVVADPEFAQSGVHWS
WGNRQREGRSAFAQGLSTKATDAARSAELWELTAALTGLTTPAEPVAA

>OBU78146.1 protochlorophyllide oxidoreductase [Cylindrospermopsis raciborskii CS-505]
MEKPHSTVIITGASSGVGLYSAKSLAARGWHVVMACRDLEKTKKVAQAVGIAPDSYTIINLDLASLDSVR
RFIQEFRSTGKTLDALVCNAAIYMPLLKEPLYSPDGYELSVATNHLGHFLLCNLMLEDLKKSSAPEPRLV
ILGTVTHNPNELGGKIPPRPDLGDLQGFAAGFKAPYSMIDGKKFEPVKAYKDSKVCNVLTMRELHRRYHD
STGITFSSLYPGCVATTALFRNHYPLFQKLFPIFQKYITGGFVTEEQAGERVAQVVADPTYNQSGIYWSW
GNRQKKNRQSFAQKVSNEASDDAKAEKMWNLSAKLVGIV

>OBQ44972.1 light-dependent protochlorophyllide reductase [Aphanizomenon flos-aquae WA102]
MEQNRQSTVIITGASSGVGLQAAKALANRGQWHVIMACRDLIKAEKAAKSVEMPTNSYTLMHIDLGSLES
VRQFVNNFRATGKTVEALVCNAAIYMPLLKEPLFSPEGYELTVTTNHLGHFLLCNLMLPDLQKSPAADKR
LVILGTVTHNPDELGGKIPPRPDLGNFEGFAAGFQDPITMIDGKKFEPVKAYKDSKVCNVLTMRELHNRF
HQSTGITFSSLYPGCVATTALFRNHYPQFQKLFPLFQKYITGGFVTEELSGERVAMVVADPEYKQSGIYW
SWGNRQKKDGTSFVQKVSPQARDNEKGNRMWDLSYQLVGLGKESEKVKSLI

>OAB59286.1 protochlorophyllide oxidoreductase [Leptolyngbya valderiana BDU 20041]
MENQQKPTVIVTGASSGVGLYAAKALAEKGWYVVMACRNLEKAEKAAQDLGIAKDSYKVLHIDLGSLQSV
RQFVTNYRSLNRPIRALVCNAAIYMPLLKEPMRSPEGYELTMTTNHLGHFLLCNLMLADFEQSNEPDKRM
VILGTVTHNPDELGGKIPPRPDLGTLDGFAEGFKEPVSMIDGKKFEPVKAYKDSKVCNVLTMRELHRRYH
ESTGITFSSLYPGCVADTPLFRNHYPLFQKIFPVFQKYITGGYVSQELAGERVAAVVADPEFKQSGVYWS
WGNRQKKGRQSFAQKVSRQARDDEKGERMWDLSLQLVGLS

>OAB58383.1 protochlorophyllide oxidoreductase [Phormidium willei BDU 130791]
MAQDRNRTAVITGASSGVGLYTAKALTSRDDWHVVMACRNLEKAEAAAKDVGLPEGSYTIMHIDLGSLAS
VRQFVTNFRSLNRPLDALVCNAAIYMPLIKEPLRSPEGYELTMTTNHLGHFLLCNVMIEDMKRSTYEDRR
MVILGTVTHNPDELGGKIPPRPDLGNFEGFEKGFTGPVTMADGKDFEPVKAYKDSKVCNVLTMRELHRRY
HDETGITFTSLYPGCVADTPLFRNHYPLFQKIFPIFQKYITKGYVSQELSGERVAAVVADPEYRQSGAYW
SWGNRQKKDRKSFVQKVSPQARDDERGERMWDLSMKLVGLA

>KZR76524.1 protochlorophyllide oxidoreductase [Prochlorococcus marinus str. MIT 1323]
MASSQASPGTVLITGTTSGVGLYACKALVYRGWQVITANRHPLRAVAAAERVGIPAAQLTHLRMDLSDLQ
SVRDGVETLLGSLEQPLDALVCNAAVYQPRLRKPKRSAQGYELSMATNHFGHFLLIQLLLENLSKAQVFQ
SARGSYLSAARVVILGTVTANYKELGGKIPIPAPADLGNLSGFEQGFHAPISMASGKSFKPGKAYKDSKL
CNMITTQELHRRLHEQSGILFTSLYPGCVADTPLFRYTPKIFRFLFPIFQRLITGGYVTQAKAGQRVAQV
VTNPEFGVSGVHWSWGNRQKKNRESFRQELSERATDPITAKRVWELSMKLVGLT

>AMW05784.1 protochlorophyllide oxidoreductase [Gemmatimonas phototrophica]
MSTAPTCIITGASSGVGLYGAKSLAARGWHVVMACRDLAKATAAADALGIPKASRTLMPIDLGSQASVRA
FVEAFRATGRALDALVCNAAVYLPRLTEPMRSPEGYEISVATNHFGHFLLANLLLPDLQRSTHASRRLII
LGTVTANYEEFGGKIPIPAPADLGNLEGLEAGFLAPIAMLNGKAFKPGKAYKDSKLCNMITGRELHRRYH
GQTGIVFNTLYPGCVADTPLFRHTPPAFQRIFPWFQKNITKGYVTQELAGDRLAQVVADPAFGSRSGVHW
SWGNRQKEGREAFAQQLTARAQDQALGERLWTLTAGCVGMGS

>ALF52506.1 protochlorophyllide oxidoreductase [Nostoc piscinale CENA21]
MAQDQKSTVVITGASSGVGLYAAKAFARRGWHVVMACRDLAKAEKAAQEVGIPKDSYTIMHIDLGSLDSV
RQFVNNFRVSGKYLDAVVANAAIYMPLIKEPLRSPEGYELTMTTNHLGHFLLCKLLLEDMKKSPAADKRM
VILGTVTHNPDELGGKIPPRPDLGDLEGFAAGFKAPISMIDGKKFEPVKAYKDSKVCNVLTMRELHRRYH
ESTGITFTSLYPGCVAETPLFRNHYPLFQKLFPLFQKYITGGYVSQDTAGERVAAVVIEPEYKQSGAYWS
WGNRQKKDGKSFVQTVSPQARDDAKAERLWDLSEKLVGLA

>KYC41843.1 protochlorophyllide oxidoreductase [Scytonema hofmannii PCC 7110]
MEQHRKSTVIITGASSGIGLQAAKVLSQSGQWHVVMACRDCSKAEKAAQSVGMSQDSYAIAHLDLASLES
VRQFVKNFRNTGRSLDALVCNAAIYMPLLKEPKRSPEGYELSVATNHLGHFLLCNLFLEDLKNSPVSEPR
LVILGTVTHNPKELGGKIPPRPDLGDLKGFAEGFKEPISMIDGKKFNSVKAYKDSKVCNILTMRELHRRY
HKSHGITFSSLYPGCVATSALFRDHYPLFQKLFPVFQKNITGGFVSEEEAGKRVAEVVTSPAYNQSGAYW
SWGNRQKKDGKSFVQEVSSEASDEDKAQRLWELSEKLVGLGVKV

>WP_020480449.1 protochlorophyllide oxidoreductase [Sandarakinorhabdus sp. AAP62]
MSIQPVVIITGASSGVGLWAARSLATRGWLVIMACRDLAKAEAAATEIGIPAESRRIMPIDLGDQASVRK
FADEFHATGLPLDALLLTAAVYLPRLEAPMRSAQGYEISVATNYFGHFLLAHLLIDDLKQAKGRLASPPR
LITLGTVTANSEEFGGKIPIPAPADLGDLAGLAAGFQAPIAMIDGKPFKPGKAYKDSKLACMIMSREFQK
RWGSTGIVFNTLYPGCVAETLLFRHTPPAFQKIFPWFQKNITKGYVSQPLAGERTAQVIADPAFASQSGV
HWSWGNRQKEGRMPFAQPLSTRGTNEARNERLWDLTMKAVGLA

>WP_055077202.1 protochlorophyllide oxidoreductase [Pseudanabaena sp. 'Roaring Creek']
MSYSQLPTVVITGASSGVGLWSAKALADKGWFIVMACRNIDKTHKAAESVGIPKDRYEIIQVDLGSLVSV
REFIAKFRATGRSLDALLCNAAIYMPLLKEPLRSPEGFELTMTTNHLSHFLLCNLLLEDMKKSTYSDRRM
VILGTVTHNPDELGGKIPPQPDLGNLEGFEKGFKPPISMANGKKFEPVRAYKESKVCNILTMRELHRRYH
ESTGITFTSLYPGCVADTPLFRNHYPLFQKLFPLFQKNITKGYVTQELSGQRVAAVIADPEYRQSGAYWS
WGNRQKKDGKSFVQTVSPQARDDARAERMWDLSAKLVRLV

>WP_017296972.1 protochlorophyllide oxidoreductase [Nodosilinea nodulosa]
MEQQKTVIVTGASSGVGLNAAKALADRGWHVVMACRNLDKTKQAAQDIGMASGSYSIIRLDLASLASVRQ
FVSDFRATGRSLEAFVGNAAVYYPLLKEPMYSEDGYEISVATNHLGHFLLANQLLDDLKASPAADKRLII
LGTVTANPKELGGKIPIPAPPDLGNLEGFEAGFKAPISMINGKKFKSGKAYKDSKLCNVLTMRELHRRYH
SETGITFSSLYPGCVADTPLFRNHFKAFQTIFPWFQKNITGGYVTQKLAGERVADTVTDPELKESGMYWS
WGNRQKPGRRSFAQEVSNEAQDDAKARKLWDLSAKLVGLDDETARSVPAAAGSV

>WP_017290625.1 protochlorophyllide oxidoreductase [Leptolyngbya boryana]
MAQDQKPTVVITGASSGVGLYAAKALVKRGWHVVMACRNLEKADSAAKSLGMSPDSYTLMHIDLGSLDSV
RKFVTQFRESGKSLDALVCNAAVYMPLLKEPMRSPEGYELSVATNHFGHFLLCNLLLEDLKHSTHNDPRL
IILGTVTANSKELGGKIPIPAPADLGDLSGLEAGFKAPIAMIDGKPFKAGKAYKDSKLCNMITSRELHRR
YHDSTGIVFNTLYPGCVADTPLFRNSLPVFQKVFPWFQKNITGGYVSQELAGERTAQVVADPEFKQSGVH
WSWGNRQKEGRESFVQELSEKVTDDAKAKRMWELSEKLVGLA

>WP_009631725.1 protochlorophyllide oxidoreductase [Synechocystis sp. PCC 7509]
MEQDRKSTVVITGASSGVGLQAAKALAQMGTWDVVMACRDLTKAQDAAQALGMPQDNYTVMLLDLANLES
VRQFVQNLRESGKAIDALVCNAAVYLPLLKEPLRSVDGYELSVATNHLGHFLLCNLLLEDLKNSSDSFAP
RLIILGTVTANPKELGGKIPIPAPPDLGALQGFEAGFTDPIAMIDGKKFKPGKAYKDSKLCNVLTMRELH
RRYHESTGIIFSCVYPGCVATTGLFRHHYPLFQKLFPLFQKNITGGFVSEELAGERVAAVVAQPQYNQSG
VYWSWGNRQQKDRQSFVQEVSNEASDDLKSKRLWELSAKLVALA

>ALJ68773.1 light-dependent protochlorophyllide reductase [Synechocystis sp. PCC 6803]
MEQPMKPTVIITGASSGVGLYGAKALIDKGWHVIMACRNLDKTQKVADELGFPKDSYTIIKLDLGYLDSV
RRFVAQFRELGRPLKALVCNAAVYFPLLDEPLWSADDYELSVATNHLGHFLLCNLLLEDLKACPDADKRL
IILGTVTANSKELGGKIPIPAPPDLGNFEGFEAGFKKPIAMINNKKFKSGKAYKDSKLCNMLTTRELHRR
FHQETGIVFNSLYPGCVADTPLFRNHYSLFRTIFPWFQKNVTKGYVSQELAGERVAMVVADDKFKDSGVH
WSWGNRQQAGREAFVQELSEQGSDAQKAQRMWDLSEKLVGLV

>CEJ44187.1 Light-dependent protochlorophyllide reductase [Chrysosporum ovalisporum]
MTQDQKSTVVITGASSGVGLQAARALSQKGWYVVMACRDLSKAENAAKSLGMSPDSYTVLHIDLASLESV
RHFVNDFRATGKSLDALVCNAAIYMPLIKEPLRSPEGYELTVATNHLGHFLLCNLLLEDLKNSRMATPNK
LLEPRLVILGTVTHNPKELGGKIPPRPDLGNLQGFTAGFKEPITMVDGKKFEPVKAYKDSKVCNVLTMRE
LHRRYHESHGITFSSLYPGCVATTALFRNHYPLFQKIFPIFQKYITGGFVSEEEAGNRVAEVVTDPAYSQ
SGAYWSWGNRQKKNRKSFVQEVSNEASDDDKAESLWELSAKLVGLA

>CDN14928.1 Light-dependent protochlorophyllide reductase [Richelia intracellularis]
MQQNQKPTVVITGASSGVGLYATKALVNKGWHVVMACRDVRKAGDAARSLDIPQDSYTIMQIDLGDLESV
RRFSREFTASGRFLRALLCNAAIYMPLLKEPLCSPEGYELTMTTNHLGHFLLSNLMLEDLKKSPLADKRL
VILGTVTHNPDEPGGKVYPRPDLGKFEGFEAGFKEPISMADGKKFEPVKAYKDSKVCNVLTMLELHRRYH
ESTGITFTSLYPGCVADTPLFRNHYKLFQKLFPLFQKYITKGYVSQELAGERVASVVADPEFKQSGAYWS
WGNRNSENRKAFVQKVSPQARDDEKARRMWETSAKLVGVEC

>KOR38415.1 protochlorophyllide oxidoreductase [Planktothricoides sp. SR001]
MSQDQKSTVIVTGASSGVGLYAAKALAKRGWYVIMACRNLEKAEKAAQEVGIPKDSYKILHIDLGSLDSV
RRFINDFRATGRSLEALVCNAAIYMPLIKEPLRSPEGYELSMATNHLGHFLLCSVMLEDMKRSPAADKRM
ILLGTVTHNPDELGGKIPPRPDLGNLEGFALGFKEPVSMIDGKKFEPVKAYKDSKVCNVLTMRELHHRYH
ESTGITFSSLYPGCVADTPLFRNHYPLFQKIFPLFQKYITGGYVSQDLAGERVAAVVVDPEYKQSGAYWS
WGNRQKKGRKSFVQKVSPQARDDEKAERLWDLSAKLVGLA

>KOP24851.1 protochlorophyllide oxidoreductase [Hapalosiphon sp. MRB220]
MEHNRKSTVIITGASSGVGLYSAKALAKRGWHVVMACRDLAKAEKAAQSVGIPQDSYTIMHIDLASLESV
RQFVKDFRASGKSLEALVCNAAIYMPLLKQPLRSPEGYELSVATNHLGHFLLCNLMLEDLKNSPATDKRL
VILGTVTHNPDELGGKIPPRPDLGDLKGFEQGFKEPITMIDGKKFEPVKAYKDSKVCNVLTMRELHRRYH
DSTGIIFSSLYPGCVAETPLFRNHYPLFQKLFPLFQKHITGGYVSQELSGERVAAVVADPEYAQSGAYWS
WGNRQKKDGKSFVQRVSPQARDDAKGERMWDLSAKLVGIA

>KKD38224.1 protochlorophyllide oxidoreductase [Limnoraphis robusta CS-951]
MEQHQKSTVVITGASSGVGLQAANALAKKGWYVVMACRNVEKTEKAAQSVGIPADSYTIMPLDLASLESV
RQFVKTFRESGKSLDALVCNAAVYLPLEKEPLRSADGYELSVATNHLGHFLLCNLMLEDLKHSGTSQPRL
IILGTVTANPKELGGKIPIPAPPDLGNLQGLEAGFKAPITMIDGKKFKSGKAYKDSKLCNVLTMRELHRR
YHESTGIVFSSLYPGCVATTALFRNHYPLFQKIFPWFQKNITGGFVSEELAGERVAMVVADPEYNKSGVY
WSWGNRQKEGRQSFVQEVSNEALDDSKAERLWELSAKLVGLA

>BAQ63344.1 light-dependent protochlorophyllide reductase [Geminocystis sp. NIES-3709]
MTTDNKPTVIITGASSGVGLQGARALAEKGWFVIMACRNLEKTHKAAKEVGIATQNYQAIHLDLASFSSV
RKFVQDFRASARKLDALVCNAAVYYPLLKEPMRNEDGYEISVATNHLGHFLLCNLMLEDLQKSGNPEPRL
VILGTVTANPKELGGKIPIPAPPDLGDLEGFKQGFKPPISMIDGKKFKSGKAYKDSKLCNMLTMRELHRR
YHQSTRIVFSALYPGCVATTALFRNHFSLFQKIFPLFQKNITGGYVSEELAGDRLGMVVADPEFNVSGVY
WSWGNRQKEGRKSFVQEVSDEASDQNKAQLMWDLSKQLVGLN

>BAQ59706.1 light-dependent protochlorophyllide reductase [Geminocystis sp. NIES-3708]
MTTDNKPTVIITGASSGVGLQGARALAEKGWFVIMACRNLEKTHKAAAEVGISTQNYQALHLDLASFGSV
KKFVQDFRATGRKLDALVCNAAVYYPLLKEPLRNEDGYEISVATNHLGHFLLCNLMLEDLQNSGNPEPRL
VILGTVTANPKELGGKIPIPAPPDLGNLDGFKQGFKAPISMIDGKKFKSGKAYKDSKLCNMLTMKELHRR
YHQSTRIVFSALYPGCVATTALFRNHYSLFQKIFPLFQKNITGGYVTEELAGERVAMVVADPEYNVSGVY
WSWGNRQKQGRKSFVQEVSDEASDTDKARILWDLSKQLVGLS

>KKZ13671.1 protochlorophyllide oxidoreductase, partial [Candidatus Synechococcus spongiarum 15L]
MVTVTSPKPRAIVTGASSGIGLYTTAALVQRGWTVVMAVRDPAKGEKAINKLALDRRSVAILPLDLSDLR
CVRAFAQAVAAGSAPLDALVCNAAVYMPTLKAPLFSPQGYELSMATNHLGHFLLIRLLLDKLAGDGSGNG
SGGVQKRLVVLGTVTANSKELGGRIPIPAPADLGDLTGFAEGFQAPVAMADGKAFKPGKAYKDSKLCNMI
TVTELHRRFHAQTGVVFSSLYPGCVADSPLFRHSFKAFQRVFPWFQKTVTGGYVSQPMAGERVADVVTGK
AFSTSGVHWSWGNRQQRGRQQFIQELSRQGRDPATARRLWDLSTR

>EKF03863.1 light-dependent protochlorophyllide reductase [Tolypothrix sp. PCC 7601]
MEQNRKSTVVITGASSGVGLYTAKAMANKGWHVVMACRNLAKAEEAAQSVGIPRDSHTILHLDLGSLDSV
RQFVSNFRATGKTLDALLCNAAIYMPLIKEPLWSPEGYELTMTTNHLGHFLLCNLMLEDMKNSPYRDRRL
VILGTVTHNPDELGGKIPPRPDLGNLEGFSAGFKAPITMIDGKKFEPVKAYKDSKVCNVLTMRELHRRYH
ESTGITFSSLYPGCVAETPLFRNHYPLFQKIFPLFQKYITGGYVSQDLSGERVAAVLADPEYKQSGAYWS
WGNRQKKDGKSFVQRVSPQARDDEKAERLWDLSEKLVGLA

>EGJ30237.1 NADPH-protochlorophyllide oxidoreductase [Moorea producens 3L]
MENDHKSTVIITGASSGVGLEAARALATTWGWHVVMACRNLDKAEKAAQEVGIPKDSYTALYIDLASFAS
VRQFVNAFRATGRTLDALVCNAAIYLPLSKEPLRNPEGYELSVATNHLGHFLLCNLMLEDLKNSSSSQPR
LVIVGTVTANPKELGGKIPIPAPPDLGDLKGFEEGFKPPISMINGKAFKSGKAYKDSKLCNMLTMRELHH
RYHDSTGIVFSSLYPGCVAETALFRNHYSLFQKLFPLFQKNITKGYVSQELAGDRLATVVADPNYNKSGV
YWSWGNRQKEGRKSFVQEVSNEAMDDSKAKRLWELSEKLVGLR


>EDY38066.1 light-dependent protochlorophyllide reductase [Cyanobium sp. PCC 7001]
MAADPTPGTVLITGTTSGVGLHATKALVDRGWTVVTANRDPVRAAAAAESLGIPSAQLHHLRIDLGDLDS
VRAGVETLVSSLGRPLDALVINAAVYKPRLKQPERSPQGYELSMATNHLGHFLLIQLLLPDLEHSTHPSR
RVVILGTVTANSKELGGKIPIPAPADLGDLSGFAAGFKAPIAMASGKAFKPGKAYKDSKLCNMITTQELH
RRLHGSTGIVFTSLYPGCVADTPLFRNTPRLFQKIFPWFQKNVTGGYVSQALAGERVAQVVADPEFAVSG
VHWSWGNRQKQGGRQFSQELSDKASNPDTARKVWEYSLKLVELTPESLG

>CAK28475.1 Light dependent protochlorophyllide oxido-reductase [Synechococcus sp. RCC307]
MTSSPSSSPSAPLAIVTGASSGVGLWTTKALIDQGWTVVMACRDGAKAQQALVELGLGRPAEAIILPLDL
SDFESVKAFVELFRGLNRPLTALVINAAVYKPLLKEPEWSAQGYELSMATNHLGHFLLARLLLDDLKASP
AADKRLITLGTVTANSKELGGKIPIPAPADLGDLSGFAQGFKAPIAMASGKKFKPGKAYKDSKLCNMITS
LELHRRFHGATGISFSSLYPGCVADTPLFRNSLPAFQKIFPWFQKNITGGYVSQALAGERVAQVVADPAF
RSSGAHWSWGNRQKKDGKQFEQELSDKASDPATALRVWDLSSALVGLTP

>KIN73509.1 Light-dependent protochlorophyllide reductase [Sulfitobacter guttiformis KCTC 32187]
MTRSTKQLAIVTGASSGVGLYSTQALIAKGWQVIMACRNMEKAFQAAHDLGLPTDAYQIMHLDLGSLSSV
RAFHAAFRAQNRALDTLISNAATYLPQLKQPARSPEGFEISVATNYLGHFLLANLMLEDLQKSHLPRLVT
LGTVTANSEEFGGKIPIPAPADLGEFQGLKDGFQAPVSMIDGKPFKPGKAYKDSKLCCMMMSRELHARYH
EDTGIVFSTLYPGCVAETPLFRNAPALFQKVFPWFQKNITKGYVSQPLSGARVAQVVADPEFTRSGVHWS
WGNRQKVGQVAFAQSMSDKATDAARSKELWDLSAGLVCL

>KIJ82429.1 protochlorophyllide oxidoreductase [Scytonema tolypothrichoides VB-61278]
MEQHQKPTVVITGASSGVGLQAARSLAQKGWYVVMACRDLPKTEKAAQTVGMSPDSYTIIHLDLASLDSV
RQFVNSFRESGRSLDALVCNAAVYLPLLKEPLYSPDGYELSVATNHLGHFLLCNLMLEDLKNSGAKEPRL
IILGTVTANPKELGGKIPIPAPPDLGDLQGFEAGFKAPISMINGKKFKSGKAYKDSKLCNVLTMRELHRR
YHESTGIIFSSLYPGCVATTGLFRNHFPLFQKLFPLFQKNITGGFVSEELAGDRVAEVVADPEYNKSGSY
WSWGNRQKPNRKSFEQEMSNEALDDKKAQKLWDLSAKLVGLA

>KIJ77274.1 protochlorophyllide oxidoreductase [Tolypothrix campylonemoides VB511288]
MEQHPNSTVVITGASSGVGLYAAKALSQRGWHVVMACRDLAKAEKAAQTVGMPQDSYTLMHIDLASLESV
RQFVKDFRASGKSLDALVCNAAIYMPLLKEPLRSPEGYELSVATNHLGHFLLCNLMLEDLKHSSSSDRRL
VILGTVTHNPDELGGKIPPRPDLGNLDGFAAGFKEPISMIDGKKFEPVKAYKDSKVCNVLTMRELHRRYH
ESTGITFTSLYPGCVAETPLFRNHYPLFQKLFPKFQKYITGGYVSQDLAGERVAAVVADPEYKQSGAYWS
WGNRQKKNGKSFVQKVSPQARDDEKGDRMWELSAKLVGLA

>KIF41241.1 protochlorophyllide oxidoreductase [Lyngbya confervoides BDU141951]
MADTNQPTVIVTGASSGVGLYATKALAKKGCHVVMACRNLPKAEAAAKEVGLQPDQYTVMRLDLASLQSV
RDFVDAFRASGKTLKSLVCNAAVYLPLEKDPQYSEDGYEISVATNHLGHFLLCHLMLDDLKKSSVDDKRL
IILGTVTANRKELGGKIPIPAPPDLGNLEGFEQGFKAPISMIDGKKFKSGKAYKDSKLCNMLTTRELHRR
YHDATGITFNSLYPGCVADTPLFRNHFKAFRTIFPWFQKNITGGYVSQELAGERVAMVVVDPEFKQSGYH
WSWGNRQQQGRQAFVQELSAEGSDDLKAKRLWELSERLVGVASMVST

>KIE06771.1 protochlorophyllide oxidoreductase [Tolypothrix bouteillei VB521301]
MEQHRKSTVIITGASSGIGLQAAKVLSQSGQWHVVMACRDCSKAQKAAQSVGMSQDSYTILHLDLASLES
VRQFVKNFRASGRSLDALVCNAAIYMPLLKEPKRSPEGYELSVATNHLGHFLLCNLFLEDLKNSPSSEPR
LVILGTVTHNPKELGGKIPPRPDLGDLKGFAEGFKEPISMIDGKKFNSVKAYKDSKVCNILTMRELHQRY
HKSHGITFSSLYPGCVATSALFRDHYPLFQKLFPVFQKNITGGFVSEEEAGKRVAEVVTSPAYSQSGAYW
SWGNRQKKDGKSFVQEVSPEASDEEKSQRLWELSAKLVGLA

>WP_036479850.1 protochlorophyllide oxidoreductase [Myxosarcina sp. GI1]
MKQTSTVIITGASSGVGLQAAKALSDRNWHVVMACRNLDKTKKVAKEVGMKPDSYSVIHLDLASLDSVRQ
FVKDFRATGKNLNALVCNAAVYLPLEKEPLRSKDGYELSVATNHLGHFLLCNLMLEDLRRSSATDKRLVF
IGTVTANPKELGGKIPIPAPPDLGDLQGMEAGFKEPVSMIDGKKYKSGKAYKDSKLCNMLTMQELDRRYH
DATGIVFNALYPGCVAETGLFRNHFSLFQTIFPWFQKNITGGYVSEELAGERVAKIVAEPKYNESGVYYS
WGNRQQKDRAAFKQEISDEALDELKAERLWDLSAKLVGLA

>AIE72888.1 Light-dependent protochlorophyllide reductase [Synechocystis sp. PCC 6714]
MEQPMKPTVIITGASSGVGLYGAKALIDKGWHVIMACRNLDKTQKIADELGFPKEDYTIIKLDLGYLDSV
RRFVTQFRALGRPLKALVCNAAVYFPLLDEPLWSADDYELSVATNHLGHFLLCNLLLEDLKACPDADKRL
IILGTVTANSKELGGKIPIPAPPDLGNFEGFEAGFKKPIAMINNKKFKSGKAYKDSKLCNMLTTRELHRR
FHQETGIIFNSLYPGCVADTPLFRNHYSLFRTIFPWFQKNVTKGYVSQELAGERVAMVVADDKFQESGVH
WSWGNRQQAGREAFVQELSEQGSDAQKAQRMWDLSEKLVGLA

>KGF71757.1 protochlorophyllide oxidoreductase [Neosynechococcus sphagnicola sy1]
MGQDQKLTVVITGASSGVGLYTAKALAQKGWHIVMACRDLEKAAQAAQSVGMAPDSYTLIHLDLGSLESV
HRFVINFRARDLTLDALLCNAAIYMPLLKEPLRSPEGYELTMTTNHLGHFLLCNLMLEDLKKSTAAAKRL
VILGTVTHNPDELGGKIPPRPDLGNLEGFAAGFKAPISMIDGKQFEPVKAYKDSKVCNVLTMRELHRRYH
SSTGITFSSLYPGCVADTPLFRNHYPLFQKLFPWFQKNITGGYVSQELSGERVAAVIADPEYSQSGAYWS
WGNRQKKNGTSFVQKVSPQARDDEKAERLWDLSAKLVGLF

>AII50090.1 protochlorophyllide oxidoreductase [Synechococcus sp. KORDI-52]
MSTPGTVLITGTTSGVGLNATCALVKRGWTVITANRSPQRAAAAADELDLPKDRLKHVLMDLGDLDSVRR
AVDALPERLDAVVCNAAVYKPKLKQPERSPQGYEISMATNHFGHFLLVQLLLDRLKASTHPSKRVVILGT
VTANSKELGGKIPIPAPADLGDLSGFEAGFKDPVAMASGKPFKPGKAYKDSKLCNMITTQELHRRLHGDT
GITFTSLYPGCVADTPLFRNTPKAFQTIFPWFQKNITGGYVSQALAGERVADVVANPDFAESGVHWSWGN
RQKRDGQQFSQELSDKATDPETARRVWELSMTLVGLG

>AII47271.1 protochlorophyllide oxidoreductase [Synechococcus sp. KORDI-49]
MGTPGTVLITGTTSGVGLNATKALVERGWTVITANRSPQRAAGAADEMEIPKDRLQHVLMDLGDLDSVRS
AVEKLPGGVDALVCNAAVYKPKLKQPERSPQGYEISMATNHFGHFLLVQLLLDRIRASSHPSRRVVILGT
VTANSKELGGKIPIPAPADLGDLSGFEAGFLEPISMASGKPFKPGKAYKDSKLCNMITTQELHRRLHGET
GITFTSLYPGCVADTPLFRNTPKAFQTIFPWFQKNITGGYVSQALAGERVAQVVADPDFAESGVHWSWGN
RQSKDGQQFSQELSDKATDPDTARRVWDLSLRLVGL

>WP_028089929.1 protochlorophyllide oxidoreductase [Dolichospermum circinale]
MEQNRQSTVIITGASSGVGLQAAKALANRGQWHVIMACRDLIKAEKAAKSVGMPANSYTLMHIDLGSLES
VRQFVNNFRATGRSLEALVCNAAIYMPLIKEPLFSPEGYELTVTTNHLGHFLLCNLMLPDLQKSSATDKR
LVILGTVTHNPDELGGKIPPRPDLGNFEGFAAGFQDPITMINGKKFEPVKAYKDSKVCNVLTMRELHNRF
HESTGITFSSLYPGCVATTALFRNHYPQFQKLFPLFQKYITGGFVSEELSGERVAMVVADPEYKQSGIYW
SWGNRQKKDRTSFVQKVSPQARDDEKGKLMWELSARLVGLGKESEKAKSLI

>WP_027401313.1 protochlorophyllide oxidoreductase [Aphanizomenon flos-aquae]
MEQNRKSTAIITGASSGVGLQAAKALVDKGNWHVIMACRDLIKAEKAAQSVGIPTNSYTLMQIDLGSLES
VRQFVNNFRASGRTVEALVCNAAIYMPLIKEPLFSPEGYELTVTTNHLGHFLLCNLMLADLQKSPATDKR
LVILGTVTHNPDELGGKIPPRPDLGNFEGFAAGFQNPICMINGKEFEPVKAYKDSKVCNVLTMRELHNRF
HESTGITFSSLYPGCVATTALFRNHYPLFQKIFPLFQKYITGGFVTEELSGERVAMVVADSEYKQSGIYW
SWGNRQKEGRTSFVQKVSPQARDDEKGRRMWNLSYDLVGLGKESEKAKSLI

>WP_026352701.1 protochlorophyllide oxidoreductase [Loktanella vestfoldensis]
MPQDNQPLAIVTGASSGVGLHTTNALIGRGWHVIMACRDLAKAETAARSLDMASGSYELAHIDLGSLDSV
RAFYAGFRARGVPLDALVCNAAVYLPLLKTPARSPEGFEISVATNYFGHFLLANLMLADLQKSAAPRLIT
LGTVTANSEEFGGKVPIPAPADLGELQGLKAGFKAPVAMIDGKPFKAGKAYKDSKLGTMVMSRELHTRFH
DETGIVFSTLYPGCVADTPLFRNAPPLFQKVFPWFQKNITKGYVSQSLSGERVAQVVADPGFSQSGVHWS
WGNRQREGRKAFSQGLSIKATDAERSRELWDLTAGLVGLN

>WP_026103459.1 protochlorophyllide oxidoreductase [Pseudanabaena sp. PCC 6802]
MPQNQKPTVVITGASSGVGLQAARALAQRGWYVVMACRDMTKAENAAQSVGMSLGTYAVMHLDLASLDSV
RDFVSKFRANGRSLDALVCNAAVYFPLLKEPQRSVDGYELSVATNHLGHFLLCNLMLEDMKKSSLKEPRM
VILGTVTANPKELGGKIPIPAPPDLGDLSGMEAGFKEPVTMIDGKQFKSGKAYKDSKLCNVLTMLELHRR
YHDSTGITFSSLYPGCVATTALFRNHFPLFRTIFPIFQKNITGGFVSEEVAGDRVADLVTEPEFSKSGAY
WSWGNRQKEGRQAFEQELSDEATDVSKAKKLWDLSASLVGLA

>WP_026087732.1 protochlorophyllide oxidoreductase [Chlorogloeopsis fritschii]
MEQNRKSTVVITGASSGVGLYAAKALAKRGWDVVMACRDLEKAEKAAQSVGIPKDSYTIMHIDLGSLDSV
RQFVNNFRASGKSLDALVCNAAIYMPLIKEPLRSPEGYELTVTTNHLGHFLLCNLMLEDLKNSNASDRRL
VILGTVTHNPDELGGKIPPRPDLGNLDGFAAGFKEPISMIDGKKFEPVKAYKDSKVCNVLTMRELHRRYH
ESTGIIFSSLYPGCVAETPLFRNHYPLFQKLFPLFQKYITGGYVSQELAGERVAAVVADPEYKQSGVYWS
WGNRQKKDGKSFVQRVSPQARDDERAERMWELSNKLVGLA

>WP_007358228.1 MULTISPECIES: protochlorophyllide oxidoreductase [Kamptonema]
MAQERNLTVVITGASSGVGLYAASAFAKRKEWHVVMACRDLPKAKKAAEALGMPTDSYTLMHIDLGSLYS
VREFVNNFRASRRSLDALVCNAAIYMPLLKEPLRSPDGFELSMATNHLGHFLLCNLMLEDMKRSSFRDRR
LVILGTVTHNPDELGGKIPPRPDLGNLEGFEKGFKAPISMIDGKKFEPVKAYKDSKVCNVLTMRELHRRY
HESTGITFTSLYPGCVAETPLFRNHYPLFQKIFPLFQKYITGGFVSEELSGERVAAVVADPEYRQSGAYW
SWGNRQKKDGQSFVQTVSPQARDDEKAERMWDLSAKLVGIA

>ADN14708.1 light-dependent protochlorophyllide reductase [Cyanothece sp. PCC 7822]
MEQQRKSTAIITGASSGVGLQAAKALADLGWYVVMACRDIEKTKRVAQEVGMPADSYNIIYIDLASLQSV
REFVKYFRALSRPLDALVCNAAIYMPLLKEPLWSPDGYELTMATNHLGHFLLCNLMLDDLKQSAVKPAKL
VILGTVTHNPNELGGKIPPRPDLGNLQGFAAGFKAPYSMIDGKAFEPVKAYKDSKVCNILTMRELHRRYH
ASTGIIFNSLYPGCVATTALFRNHYPKFQKYFPLFQKYITGGFVSEELSGQRVAQVVAEPDFAQSGVYWS
WGNRQKKNGQAFVQKVSTQAGDDAKAVRLWELSEQLVGLKTPVMAW

>ACK73322.1 light-dependent protochlorophyllide reductase [Cyanothece sp. PCC 7424]
MQQQPKSTVIITGASSGVGLQAAKALALSGWYVIMACRDLEKTRRVAKEVGMPSGSYMIIHIDLASLESV
RQFVRDFRAIGRSLDALVCNAAIYMPLLKEPLRSPEGYELTVATNHLGHFLLCNLMLEDLKKSSASPPKL
VILGTVTHNPDELGGKIPPRPDLGDLKGFAEGFKEPYTMIDGKKFEPVKAYKDSKVCNILTMRELHRRYH
ESTGIVFNSLYPGCVATTALFRNHYPLFQKLFPLFQKHITGGFVSEELSGQRVAQVVTDPAFAQSGVYWS
WGNRQKKNGNAFVQKVSSQARDDENAERLWELSEQLVGLKTPVMG

>ACK67677.1 light-dependent protochlorophyllide reductase [Cyanothece sp. PCC 8801]
MTQDQKTVIITGASSGVGLYAAKALIQKWGYHVVMACRNLDKTYRVAQELGFPSDSYTVLPIDLGSLGSV
RYFVQAFRETKKPLDALLCNAAIYMPLLKEPLRSPEGYELTMTTNHLGHFLLCNLLLEDLQRSSSPEPRV
VILGTVTHNPDELGGKIPPRPDLGNLEGFEAGFVEPHSMIDGKKFEPVKAYKDSKVCNVLTMRELHRRYH
DSTGITFSSLYPGCVATTALFRNHYPLFQKLFPLFQKHITGGFVSEELAGERVADVVAAPEYNQSGSYWS
WGNRQKKDRESFVQQVSPQARDDEKAEKMWDLSAQLVGLA

>AHB89600.1 light-dependent protochlorophyllide oxidoreductase Por [Thermosynechococcus sp. NK55a]
MYATKALANRGWHVVMACRNLEKAEKTAKDMQIPPEAYSILHLDLSSLASVRGFVESFRALNRPLRALVC
NAAVYYPLLKEPIYSVDGYEMTVATNHLGHFLLINLLLEDLKNSPESDKRLVILGTVTANRKEFGGKIPI
PAPPDLGNLEGFEKGFKKPIAMINGKPFKSGKAYKDSKLCNMLTARELHRRFHESTGIVFSSLYPGCVAD
TPLFRHHFPLFQKLFPLFQKYITGGYVSQETAGERVAMVVADPDFRQSGVHWSWGNRQKEGRKAFVQELS
AEGSDEQKARRLWELSEKLVGLA

>AFW93299.1 light-dependent protochlorophyllide oxidoreductase [Anabaena sp. 90]
MEQNRKSTAIITGASSGVGLQAAKALVDKGNWHVIMACRDLIKAEKAAQSVGMPANSYTLMQIDLGSLES
VRQFVNNFRATGKTVEALVCNAAIYMPLIKEPLFSPEGFELTVTTNHLGHFLMCNLMLADLQKSPAADKR
LVILGTVTHNPDELGGKIPPRPDLGNFEGFAAGFQNPITMIDGKQFEPVKAYKDSKVCNVLTMRELHNRF
HESTGITFSSLYPGCVATTALFRNHYPLFQKIFPLFQRYITGGFVTEELSGERVAMVVADPEYKQSGIYW
SWGNRQKKDRASFGQKVSPQARDEEKGKRMWDLSYQLVGLGKASEKSKSLI

>ACB49671.1 light-dependent protochlorophyllide reductase [Cyanothece sp. ATCC 51142]
MGVSIHMVENHKSTVIITGASSGVGLYAAKALADRGWYVVMACRNQPKAHQAAQSVGIPLDSYTVMQIDL
GSLDSVRQFVKDFRATGKSLDALVCNAAIYMPLLKEPLRSPEGYELSMTTNHLGHFLLCNLMLEDLKRSP
APEKRVVILGTVTHNPNELGGKIPPRPDLGNLEGFADGFKEPVSMIDGKKFEPVKAYKDSKVCNVLTMRE
LHRRYHDNTGIVFTSLYPGCVADTPLFRNHYPLFQKIFPWFQKNITGGYVSQELAGERVADVVTKPEYGQ
SGSYWSWGNRQKKDRKAAFVQKVSPQAQDEAKAERMWELSEKLVGLP

>ABW26228.1 light-dependent protochlorophyllide reductase [Acaryochloris marina MBIC11017]
MEQHQKQTVVVTGASSGVGLYAAKALALTGKWHVIMACRNFLKAETAAQSVGIPRDSYTVIHLDLACFES
IHRFVKDFREMGRSLDALVCNAAIYMPLLKKPLHTAEGYELNVGTNHLGHFLLCNLMLEDLMRSGYDQRR
LIILGTVTANPKELGGKIPIPAPPDLGDMRGLEAGFKAPVSMINGKKFKPGKAYKDSKLCNMLTMRELHR
RFHESTGITFSALYPGCVATTGLFRNHFALFRFLFPKFQRFITGGFVTEELAGTRVAQVVSDPLFGKSGV
YWSWGNRQKEGRPSFEQEMSNESLDDTKAQRLWELSEGLVGLSSQDTSMPQMSTSR

>ABM75158.1 Light dependent protochlorophyllide oxido-reductase [Prochlorococcus marinus str. NATL1A]
MALVQAAPGTVLITGTTSGVGLYATKSLVERGWRVITANRCSVRAEASASAVGLPTNSPRQLKHIQIDLG
DLDSVRNGAKSLLEDLEKPLDALVCNAAVYLPRLKKPLRSPQGYEISMATNHFGHFLLIQMLLENLSKSS
RPVWKGRSWGVESSRVVILGTVTANNKELGGKIPIPAPADLGNLSGFEEGFCDPISMASGKRFKPGKAYK
DSKLCNMITTQELHRRFNSSPILFSSLYPGCVANTRLFRNTPKLFQWLFPWFQKLITGGFVSEALAGDRV
AQVVSDPQFAISGVHWSWGNRQRKNRQQFSQELSDRVTDPVTSRKVWELSMRLVGLK

>ADI62816.1 light-dependent protochlorophyllide reductase ['Nostoc azollae' 0708]
MEQNRQSTVVITGTSSGVGLQAAKALAQTGQWQVVMACRNLSKAEEAAQSVGIRQGSYTIIHLDLASLDS
VRQFVKDFRATGRSLDALVCNAAIYMPLIKEPLWSPDGYELSVATNHLGHFLLCNLMLEDLKKSSASEPR
LVILGTVTHNPNELGGKIPPRPDLGDLKGFEAGFKAPYSMIDGKKFEPVKAYKDSKVCNVLTMRELHRRY
HESTGITFSSLYPGCVATTALFRDHYPLFQKLFPIFQKYITGGFVSEEEAGKRVAEVVADPAYNQSGMYW
SWGNRQKKNGKSFVQKVSNEASDEDKAERLWELSAKLVGLA

>ACC81298.1 light-dependent protochlorophyllide reductase [Nostoc punctiforme PCC 73102]
MVQDRKSTVVITGASSGVGLYAAKALAERGWYVVMACRDVAKAQLAAQSVGIPHQGSYTIMHIDLGSLDS
VRQFVKNFRASGHSLDALVCNAAIYMPLIKEPLRSPEGYELTVTTNHLGHFLLCNLMLEDLKKSSSEPRL
VILGTVTHNPDELGGKIPPRPDLGDLQGFAEGFKEPISMIDGKKFEPVKAYKDSKVCNVLTMRELHQRYH
ESTGIVFNSLYPGCVAETPLFRNHYPLFQKIFPLFQKYITKGYVSQELAGERVAAVVADPEYNQSGVYWS
WGNRQKEDGKSFVQKVSPQARDDDKGDRLWQLSAKLVGLA

>ABG49608.1 NADPH-protochlorophyllide oxidoreductase / chlorophyll synthase [Trichodesmium erythraeum IMS101]
MKENHKSTVVITGASSGVGLHAAKALAKTGEWYVVMACRDISKAEKVAQEVGMTQDSYTVMHLDLASLEV
VKRFVKTFRESGRSLEALVCNAAVYLPLLKEPMRSIDGYEISVATNHLGHFLLCNLMLEDLKKSPAKDKR
LVILGTVTANPKELGGKIPIPAPPDLGNLQGFEQGFKTPISMINAKKFKSGKAYKDSKLCNVLTMRELHR
RYYKSTGIVFSSLYPGCVADTPLFRNHYPLFQKLFPLFQKNITGGYVSQDLAGERVAAVVKDPEYKESGI
YWSWGNRQKKDRKSFVQEVSDEASDDDKAIKLWELSSKLVGLS

>ABB58533.1 chlorophyll synthase / NADPH-protochlorophyllide oxidoreductase [Synechococcus elongatus PCC 7942]
MSETQQPTVIITGASSGVGLYGAKALAARGWHVVMACRNLQKAAEAAKSLGINPENYSLMEIDLGSLASV
RRFVDQFRATGRSLDALVCNAAVYLPRLKEPQRSPEGYEISVATNHFGHFLLCNLLLDDLKRSPAPEKRL
VILGTVTANSKELGGKIPIPAPADLGNLEGLEAGFKAPIAMIDGKKFKPGKAYKDSKLCNMITTRELHRR
FHDSTGIVFSSLYPGCVADTPLFRNTPKLFQKIFPWFQKNITGGYVTQELAGERVAQVVADPEFKTSGVH
WSWGNRQQKDRQSFVQELSDKASDDRTAQRLWDLSAKLVGL

>ABA19920.1 NADPH-protochlorophyllide oxidoreductase [Anabaena variabilis ATCC 29413]
MAQDRKSTVIVTGASSGVGLYAAKALAKRGWHVVMACRNLEKAEQAAQEVGIPKDSYTIIHIDLGSLDSV
RQFVNDFRATGKSLDALLCNAAIYMPLIKEPLRSPEGYELTMTTNHLGHFLLCKLMLEDLQKSSAADKRL
VILGTVTHNPDELGGKIPPRPDLGNLEGFAQGFKPPISMIDGKKFEPVKAYKDSKVCNVLTMRELHRRYH
ESTGITFTSLYPGCVAETPLFRNHYPLFQKIFPLFQKYITGGYVSQELAGERVADVIAAPEYKQSGAYWS
WGNRQKKDGKSFVQKVSPQARDDEKAERLWDLSEKLVGLESQKPVALNS

>ACL44363.1 light-dependent protochlorophyllide reductase [Cyanothece sp. PCC 7425]
MGQDQKPTVIITGASSGVGLYAAKALANKGFHIIMACRDLHKAGQAAQTVGIPQGSYSLMHIDLGDLDSV
RRFAREVSASGRPLKALVCNAAIYMPLLKEPLRSPEGYELTMTTNHLGHFLLCNLLLEDLKQSRVEDKRV
VILGTVTHNPDELGGKVYPRPDLGKFEGFAAGFKEPVSMVDGKKFEPVKAYKDSKVCNVLTMKELDRRYH
DTTNITFSSLYPGCVADTPLFRNHYPTFQKLFPLFQKYITGGYVSQELAGERVAQVVADPEFRESGAYWS
WGNRQKQGRKAFMQKVSRQARNNDKAEQMWVLSEKLVGLA

>ACA98223.1 light-dependent protochlorophyllide reductase [Synechococcus sp. PCC 7002]
MTDQQKTAIITGASSGVGLYGAKALADKGWHVVMACRNLEKTERVAKEVGIPEASRTIMHLDLADFDSVR
KFVADFRATGKTLNSLVCNAAVYLPLAKEPQRNKDGYELCVATNHLGHFLLCNLMLEDLKNSPAADKRLV
ILGTVTANPKEVGGKIPIPAPPDLGDLQGMAAGFKPPVAMIDGKIFKPGKAYKDSKLCNILTMRELHNRY
HKDTGIIFNSFYPGCVAETGLFRNHYGLFRKIFPWFQKNITGGYVTEEVAGERLAKVVADSGFDVSGVYW
SWGNRQQQGREAFMQEVSDEALDDNKADVLWDLSAKLVGMPA

>WP_022680993.1 protochlorophyllide oxidoreductase [Sandarakinorhabdus limnophila]
MSVQAAVQPTAIITGASSGVGLWAAKSLADRGWLVIMACRDLAKAEAAAAEVGIPADSRRILHIDLGDQA
SVRRFADEFHGLGLPLDALLLNAAVYLPRLEAPMRSPEGYEISVATNYFGHFLLAHLLLDDLKKAKGRLP
SPPRLITLGTVTANSEEFGGKVPIPAPAELGDLAGLAAGFKAPIAMIDGKPFKPGKAYKDSKLACMIMNR
EFHKRWGDTGIVFNTLYPGCVADTALFRDTPQAFRTIFPWFQKNITKGYVSQPLAGDRTAQVIADPAFAS
QSGVHWSWGNRQKQGRMPFAQPLSARGTNEARNERLWDLTLKAVGLA

>ERT05457.1 light-dependent protochlorophyllide reductase [Lyngbya aestuarii BL J]
MEQHQKSTVVITGASSGVGLQAAKALAKKGWYVVMACRNLEKTEKAAQAVGIPAGTYTIIPLDLASLESV
HQFVKTFRESGKSLDALVCNAAVYLPLEKEPQRSADGYELSVATNHLGHFLLCNLMLEDLKHSATSEPRL
IILGTVTANPKELGGKIPIPAPPDLGNMQGLEAGFKAPIAMIDGKKFKSGKAYKDSKLCNVLTMRELHRR
YHESTGIVFSSLYPGCVATTALFRNHYPLFQKIFPWFQKNITGGYVSEELAGERVAMVVADPEYNTSGVY
WSWGNRQKEGRKSFMQEVSNEALDDQKAEKLWELSAKLVKLT

>ERN40140.1 light-dependent protochlorophyllide reductase [Rubidibacter lacunae KORDI 51-2]
MQQDRTLTAIITGASSGVGLQAARALVQKGNWHVIMACRDLPKTEQAARDVALPPGSYTILPLDLASLNS
VRQFVQLFRETGRSLDALVVNAAIYMPRLKAPLFSEDGYELTVATNHLGHFLLCNLMLEDLKHATASPPR
LVVLGTVTHNPKELGGKIPPQPDLGNLEGLAAGFKSPHVTIDDKKFEPVKAYKDSKVCNILTMREMHHRY
HAETGIIFNSLYPGCVATTALFRNHYPLFQYLFPRFQKYITGGFVSEELSGDRVAAVVADPQYAQSGVYW
SWGNRQKSGREAFIQEVSDQAGDDAKAARLWELSARLVGLAEVAPAT

>WP_010471703.1 protochlorophyllide oxidoreductase [Acaryochloris sp. CCMEE 5410]
MEQQQKQTVVVTGASSGVGLYAAKALALTGKWHVIMACRNFLKAETAAQSVGIPRDSYTVIHLDLACFES
IHRFVKDFREMGRSLDALVCNAAIYMPLLKKPLHTAEGYELNVGTNHLGHFLLCNLMLEDLMRSGYDQRR
LIILGTVTANPKELGGKIPIPAPPDLGDMRGLEAGFKAPVSMINGKKFKPGKAYKDSKLCNMLTMRELHR
RYHDSTGITFSALYPGCVATTGLFRDHFSLFRFLFPKFQRFITGGFVTEELAGTRVAQVVSDPLFGKSGV
YWSWGNRQKEGRPSFEQEMSNESLDDAKAQRLWDLSEGLVGLSSQDTSMPQMSTSH

>AFZ50371.1 light-dependent protochlorophyllide reductase [Dactylococcopsis salina PCC 8305]
MADHQRSTVIITGASSGVGLYTAKALADTNQWDIVMACRNVEKSEKVAQEVGIPNDQYTVIPIDLANFDS
VREFVNSFRTTGRSLDALVCNAAVYLPIEKEPQRNPNGYELTVATNHLGHFLLCNLLLEDLKQSSSPDPR
LVILGTVTANRKELGGKIPIPAPPDLGDLEGFEKGFKAPIAMINGKKFKPGKAYKDSKLCNVLTMKELHR
RYHEATGITFSSLYPGCVAESPLFRNHYPLFQKIFPWFQKKITGGYISEAEAGKRVAAVVKDPEYKQSGT
YWSWGNRQKKDGKSFVQEMSPEATDEAKAQKLWDLSAKLVKFP

>AFZ52339.1 NADPH-protochlorophyllide oxidoreductase [Cyanobacterium aponinum PCC 10605]
MTTDNKPTVIVTGASSGVGLQAARALTQKGWFVIMACRNIDKTLKAANEVGIKSGDYQIIHIDLADFDSV
RKFVQDFRATGRKLDALVCNAAVYYPLLKEPLRNKDGYEISVATNHLGHFLLCNLMLEDLQKSGNPEPRL
VILGTVTANPKELGGKIPIPAPPDLGNLDGFKQGFKPPISMIDGKKFKSGKAYKDSKLCNMLTMRELHRR
YHQSTGITFSALYPGCVATTALFRNHYSLFQKIFPLFQKNITGGYVSEELAGERVAMVVADPEYNQSGVY
WSWGNRQKEGRKSFAQEISDEASDTDKGVLMWDLSKQLVGLA

>AFZ37250.1 NADPH-protochlorophyllide oxidoreductase [Stanieria cyanosphaera PCC 7437]
MSYQKTVIVTGASSGVGLYAAKSLANRGWHVVMACRNLEKAKQAAKEVRIPEGNYSIIKLDLASLASVRQ
FVEDFRATGRYLDALVCNAAVYLPLLKEPMRSEDGYELSVATNHLGHYLLCRLMLDDLMRSPSSDKRLVI
LGTVTANPKELGGKIPIPAPPDLGNLEGFEAGFKEPITMINGKKFKSGKAYKDSKLCNVLTMRELHRRYH
NSTGIIFTSLYPGCVADTPLFRNHYPLFRKIFPLFQKNITGGYVSQELAGDRVAQVVADENYKESGAYFS
WGNRQKEGRQSFVQEVSNEALDENKAKKLWDLSEKLVGINQPVTAG

>AFZ30013.1 NADPH-protochlorophyllide oxidoreductase [Gloeocapsa sp. PCC 7428]
MEQHHKSTVVITGASSGVGLYAAKAFARRGWHVVMACRNLEKAKDAAESVGIPQDSYTVMHIDLGSLDSV
RKFVNDFRASGKSLDALVCNAAIYMPLLKEPQRSPEGYELTMTTNHLGHFLLCNLMLEDLKNSPATDKRV
VILGTVTHNPDELGGKIPPRPDLGNLDGFAEGFKAPISMVDGKKFEPVKAYKDSKVCNVLTMRELHRRYH
DATEITFTSLYPGCVADTPLFRNHYPLFQKLFPLFQKYITGGYVSQELAGERVAAVVIDPEYKQSGVYWS
WGNRQKKDGKPFVQKVSPQASDDTKAERMWDLSEKLVGLA

>AFZ22664.1 NADPH-protochlorophyllide oxidoreductase [Cylindrospermum stagnale PCC 7417]
MEQHRKSTVVITGASSGVGLQAAKALSQMGQWHVVMACRDLSKTENAAQSVGMPQDSYTIMHLDLASLES
VRQFVKDFRASGRSLDALVCNAAIYMPLIKEPLRSVDGYELSVATNHLGHFLLCNLFLEDLKNSSSSEPR
LVILGTVTHNPKELGGKIPPRPDLGNLDGFAAGFKGPHVMIDGKKFEPVKAYKDSKVCNVLTMRELHRRY
HESHGITFSSLYPGCVATTALFRNHYPLFQKLFPLFQKYITGGFVTEEESGKRVAEVVSDPAYSQSGAYW
SWGNRQKKQGKSFLQEVSAEASDDDKAERMWELSAKLVGLA

>AFZ18686.1 NADPH-protochlorophyllide oxidoreductase [Microcoleus sp. PCC 7113]
MAQEQKPTVVITGASSGVGLYAAKALAKRGWYVVMACRDLDKAQKAAQTVEIPQGSYTLIQIDLGSLQSV
RDFVRVFRARGLTLDALVCNAAIYMPLLKEPLRSPEGYELTMTTNHLGHFLLCNLMLEDLKKSSYRDRRL
VILGTVTHNPDELGGKIPPQPNLGNLEGFAEGFKEPISMIDGKAFEPVKAYKDSKVCNILTMRELHRRYH
ESTDITFSSLYPGCVADTPLFRNHYPLFQKIFPWFQKNITGGYVSQELAGERVAQVVADPEYRQSGAYWS
WGNRQKKNGKSFVQQVSPQARDDERGVRMWDLSAQLVRPM

>AFZ12554.1 NADPH-protochlorophyllide oxidoreductase [Crinalium epipsammum PCC 9333]
MAQDLKSTVVITGASSGVGLYGALALAKRGWHVVMGCRDLDKAQKAAETVGIPQGSYTLIHIDLGSLDSV
RRFVDNFRARGLSLDALVCNAAIYMPLIKEPLRSPEGYELTVTTNHLGHFLLCNLMLEDLKKSSHPDRRL
VILGTVTHNPDELGGKIPPRPDLGNFEGFEAGFQEPISMIDGKQFEPVKAYKDSKVCNVLTMRELHRRYH
ESTGITFTSLYPGCVAETPLFRNHYPLFQKIFPLFQKYITGGYVSQELSGERVAAVVADPEYKQSGAYWS
WGNRQKKEGKSFVQKVSPQARDDEKAERMWDLSAKLVRVY

>AFZ09747.1 NADPH-protochlorophyllide oxidoreductase [Oscillatoria nigro-viridis PCC 7112]
MAQNHKSTVIITGASSGVGLYGAKALADKGWHVVMACRDVRKAGDAARELGIPEGSFSIMEIDLGDLESV
RRFARAFKASGRRLDALVCNAAIYMPLIKEPLRSPEGYELTMTTNHLGHFLLCNLMMENMKPSYYSDPRI
VILGTVTHNPDELGGKIPPRPDLGKFEGFEAGFKDPISMVDGKKFEPVKAYKDSKVCNVLTMRELHRRFH
ESTGITFTSLYPGCVADTPLFRNHYPLFQKLFPLFQKNITGGYVSQELAGERLAMVVADPEYKQSGAYWS
WGNRQKKDGKSFVQKVSPQARDDEKGERMWELSAKLVGLTDGAQMGAAAGAGRSA

>AFZ00300.1 light-dependent protochlorophyllide reductase [Calothrix sp. PCC 6303]
MEQNRQPTVIITGASSGVGLQAARSLAERGWHVIMACRDIPKTQNAANSLGMSPNNYTIIHLDLASLASV
RQFVQDFRNTGKPLDALVCNAAVYLPLLKEPAYSPDGYEISVATNHLGHFLLCNLMLEDLQKSGAKEPRL
IILGTVTANPKELGGKIPIPAPPDLGELKGFEAGFKAPISMIDGKKFKSGKAYKDSKLCNVLTMRELHRR
YHQSTGITFSSLYPGCVATTALFRNHFPLFQKIFPLFQKNITGGYVSEELAGDRVGDVVAQPEYNQSGMY
WSWGNRQKEGRKSFVQEVSNEASDDNKAKKLWELSAKLVGLA

>AFY96601.1 light-dependent protochlorophyllide reductase [Chamaesiphon minutus PCC 6605]
MTQQTVIITGASSGVGLYAAKALADRGWHVVMACRDLNKAEQAAQSLGMSLDSYSIIHIDLGSLESVKKF
VREFRATGKSLDALVCNAAVYLPLLKEPMRSPEGYELSVATNHFGHFLLCKLLLDDLKASPAPDKRLIIL
GTVTANSKELGGKIPIPAPADLGDLQGLAAGFKAPIAMIDGKPFKAGKAYKDSKLCNMMTSRELHRRYHD
STGIVFNTLYPGCVADTPLFRNSYPLFQKIFPWFQKNITKGYVSQELAGERVAQVVVDPEFKQSGVHWSW
GNRQQAGRKGFVQELSDKASDDKAVQMWELTEKLVG

>AFY89766.1 NADPH-protochlorophyllide oxidoreductase [Chroococcidiopsis thermalis PCC 7203]
MAQQQSTVVITGTSSGVGLYAAKAFAQRGWYVVMGCRDIPKTKAATQSVSIPEDSYTIIHLDLASLESVR
QFVKDFRATGRHLDALVCNAAIYMPLLKEPLRSPEGYELNVATNHLGHFLLCNLMLEDLKNSPAADKRLV
ILGTVTHNPDELGGKIPPRPDLGNLDGFAAGFKAPISMIDGKKFEPVKAYKDSKVCNVLTMRELHRRYHD
STGITFTSLYPGCVADTPLFRNHYPLFQKLFPLFQKHITGGYVSQELAGERVAAVVIDPEYKQSGAYWSW
GNRQKKEGKSFVQKVSPQARDDEKAQKMWDLSEKLVGIGVPV

>AFY84534.1 NADPH-protochlorophyllide oxidoreductase [Oscillatoria acuminata PCC 6304]
MEPCYGTLGPREKFSLPSRSQYEILDLVNNGQLISLPMEQDRKSTVVITGASSGVGLYGAKALAKRGWHV
IMACRDLAKAEKAAQSVGMSPDSYTILHIDLGSLQSVRQFINDFRATGRTLDALVCNAAIYMPLIKEPLR
SPEGYELSVATNHLGHFLLCNVMLEDMKRSPAPDKRMVILGTVTHNPDELGGKIPPRPDLGDFKGFAEGF
KDPHSMIDGKKFEPVKAYKDSKVCNVLTMRELHERYHESTGITFTSLYPGCVAETPLFRNHYPLFQKIFP
IFQKYITKGYVSQDLAGERVADVVADPEYKQSGAYWSWGNRQKKDRKSFVQRVSPQARDNDNGKRMWELS
AKLVGLA

>AFY66260.1 NADPH-protochlorophyllide oxidoreductase [Geitlerinema sp. PCC 7407]
MGHDRKSTVVITGASSGVGLYAAKAMAKRGWHVVMACRDLAKAEKAAQEVGISKDSYTLLHIDLGSLDSV
RKFVNDFRATGKSLDALVCNAAVYMPLLKEPMRSPEGYELSVATNHFGHFLLCNLMLEDLKKSPADDKRL
VILGTVTANSKELGGKIPIPAPADLGDLQGLEAGFKAPIAMIDGKPFKAGKAYKDSKLCNMITVRELHRR
YHNETGITFTSLYPGCVADTPLFRNSYPLFQKIFPWFQKNITGGYVSQELAGERVAQVVADPEFRQSGAH
WSWGNRQKKEGKSFVQELSNQASDDAKAQKMWDLSAKLVGLA

>AFY77366.1 NADPH-protochlorophyllide oxidoreductase [Pleurocapsa sp. PCC 7327]
MEPNQKTVVITGASSGVGLYAAKALVNRGWHVVMACRDLPKTEKAAQTLGMPKDSYTIIRLDLADLVSVR
QFVKDFRATGRSLEALVCNAAIYMPLLKEPLRSAEGYELSMATNHLGHFLLCNLMLEDLKNSPASDRRLV
ILGTVTHNPDELGGKVYPRPDLGNLEGFAAGFQAPISMIDGKKFEPVKAYKDSKVCNVLTMRELHRRYHE
STGIVFSSLYPGCVADTPLFRNHYPLFQKLFPLFQKYITGGYVSQELAGERVAAVVADPEYKQSGAYWSW
GNRQKKDRKEAFVQRVSPQARDDTKAERLWELSSKLVGLV

>AFY47926.1 NADPH-protochlorophyllide oxidoreductase [Nostoc sp. PCC 7524]
MEARKSTVVITGASSGVGLYAAKAMADRNWHVVMACRDLEKTQKAAQAVGMPENSYTIMHIDLASLESVR
QFVNNFRASGKSLDALVCNAAIYMPLIKEPLRSPEGYELTMATNHLGHFLLCNLMLDDLKKSSSQARLVI
LGTVTHNPNELGGKIPPRPDLGDLQGFAEGFKAPITMADGKKFEPVKAYKDSKVCNILTMRELHRRYHDS
TGIIFSSLYPGCVATTALFRNHYPLFQKLFPIFQRYITGGFVSEELAGERVAMVVADPEYAKSGVYWSWG
NRQKKNRQSFVQQVSPQASDDTKAKRMWDLSEGLVGLTPVSSQAVAR

>AFY31408.1 light-dependent protochlorophyllide reductase [Calothrix sp. PCC 7507]
MGEHQKSTVVITGASSGVGLQAAKALAQRGDWHVVMACRNLEKTESAAQSVGIPQDSYTIMHLDLASLES
VRQFVKNFRESGKSLDALVCNAAIYMPLLKEPLRTPEGYELSVGTNHLGHFLLCNLLLEDLKNSSTPEPR
LVILGTVTHNPKELGGKIPPRPDLGDLKGLAEGFKAPYAMIDGKKFEPVKAYKDSKVCNVLTMKELHRRY
HKSHAITFSSLYPGCVATTALFRDHYPLFQKLFPLFQKYITGGFVTEEESGKRVAEVVADPEYNESGAYW
SWGNRQKKNGKSFVKEVSPEASDDEKAKRLWELSEKLVGLA

>AFY27247.1 light-dependent protochlorophyllide reductase [Cyanobium gracile PCC 6307]
MVTPSGETALSPAASRGTAAGPGVPGTALITGASSGVGLFAAKALVDRGWHVVMACRDTDKARRAQAALG
MADGAVTHLKVDLADLDSVRALVDAFHATGRPLDALVCNAAVYLPRLKHPERSPQGYEISMATNHFGHFL
LIHLLLEDLKRSSHPSRRLVILGTVTANSKELGGKIPIPAPADLGDLSGFAAGFKAPIAMASGKSFKPGK
AYKDSKLCNMITTQELHRRLHGSTGIVFTSLYPGCVADTPLFRHTPRAFQTIFPWFQKNITGGYVSQALA
GERVAQVTADPEFAVSGVHWSWGNRQTKGGKQFSQELSEKASNPVTAQRMWDYSMQLVGLA

>AFZ42677.1 NADPH-protochlorophyllide oxidoreductase [Halothece sp. PCC 7418]
MADNQRSTVVITGASSGVGLYTAKALADTDQWDIVMACRDLEKSEKAAQQVGIPKDRYTVIPIDLANFDS
VREFVNNFRSTGKSLDALVCNAAVYMPILKEPKRNPDGYELTVATNHLGHFLLCNLLLEDLKKSNSPDPR
LVILGTVTANRKELGGKIPIPAPPDLGDLKGFEDGFKAPISMINGKKFKPGKAYKDSKLCNVLTMKELHR
RYHDATGITFSSLYPGCVAESPLFRNHYSLFQKIFPWFQKKITGGYISEAEAGKRVAAVVKDPEYKQSGA
YWSWGNRQKKDGKSFVQEMSPEATDEAKAQRLWELSAKLVGLE

>AFZ48816.1 NADPH-protochlorophyllide oxidoreductase [Cyanobacterium stanieri PCC 7202]
MVNDQKSTVIITGASSGVGLQGAKALAKTGQWHVIMACRNLEKTQKVAKEVGIPEDSYQIIHLDLASLNS
VRKFVEDFRATGRNLDALVCNAAVYYPLLKEPMYSEDGYEISVATNHLGHFLLCNLMLEDLKKSSNPHPR
LIILGTVTANPKELGGKIPIPAPPDLGNLKGMEEGFKAPISMISGKKFKSGKAYKDSKLCNILTMKELHR
RYHDSTGIIFNSFYPGCVAETDLFRNHYSLFQKIFPLFQKNVTGGYVSEELAGERLAKVVAEEEFGKSGV
YWSWGNRQKEGRKPFAQEVSDEASDKNKAVKLWDLSAKLVGMN

>AFZ56223.1 light-dependent protochlorophyllide reductase [Anabaena cylindrica PCC 7122]
MEQHQKSTVVITGASSGVGLQAAKALAQTGKWHVVMACRDLSKTEQAAQTVGIPKDSYTIIHLDLASLDS
VRKFVQDFRATGKPLDALVCNAAIYMPLIKEPLWSPDGYELSVATNHLGHFLLCNLMLEDLKKSSASDPR
LVILGTVTHNPKELGGKIPPRPDLGNLQGFEAGFKAPHTMIDGKKFEPVKAYKDSKVCNVLTMKELHRRY
HESTGITFSSLYPGCVATTALFRDHYPLFQKLFPLFQKYITGGYVSEEDAGKRVAEVVADPAYNESGMYW
SWGNRQKKDRKSFVQEVSNEASDDDKAKRLWELSEKLVGLA

>AFY57937.1 NADPH-protochlorophyllide oxidoreductase [Rivularia sp. PCC 7116]
MAQDSKSTVVITGASSGVGLYAAKALAQKGWHVVMACRNLEKTQKVANEVGMSSDSYTIMHLDLASLNSV
RQFVNTFRESGKSLDALVCNAAVYLPLAKEPQRSEDGYELSVATNHLGHFLLCNLMLEDLQKSSAPEARL
VILGTVTANPKELGGKIPIPAPPDLGDLKGFEEGFKAPISMINGKKFKAGKAYKDSKLCNVLTMRELHRR
YHESTGIVFSSLYPGCVAETGLFRNHYSLFQKIFPLFQKNITGGYVSEELAGERVADVVAEPEYNKSGSY
YSWGNRQKEGRKSFEQEVSNEALDDDKAQRLWELSAKLVGIADEQAVGAAAGAV

>WP_019505447.1 protochlorophyllide oxidoreductase [Pleurocapsa sp. PCC 7319]
MVQESTVIVTGASSGVGLYAAKALANRGWHVVMACRNLPKTEKAAERVSIPKDQYSIIHLDLASLDSVRQ
FVQDFRATGKSLDALVCNAAVYLPLEKEPQRSQDGYELSVATNHLGHFLLCNLMLEDLRKSQAPEKRLVI
LGTVTANPKELGGKIPIPAPPDLGDLKGLEEGFKAPITMIDGKTFKSGKAYKDSKLCNMLTMRELHDRYH
QPTGIIFNALYPGCVAETQLFRNHFSLFRTIFPWFQKNITGGYVTEELAGERVAKVVADSGFNESGVYYS
WGNRQQEDRAAFKQEISDEAMDANKGKRLWELTEKLVGLT

>WP_019489754.1 protochlorophyllide oxidoreductase [Calothrix sp. PCC 7103]
MVEGQKPTVIITGASSGVGLHAANALAKRGWYVIMACRNLEKAEQAAASLGMPKDSYRVIHLDLGSLNSV
RTFVNSFRETGKSLDALLCNAAVYMPLLKEPLYSPDGYELSVATNHFGHFLLCNLMLEDLKNSGAKEPRL
VILGTVTANSKELGGKIPIPAPADLGDLKGLEAGFKAPISMIDGKQFKAGKAYKDSKLCNMITVRELHKR
YHDSTGITFSSLYPGCVADTPLFRNSYPLFQKIFPWFQKNITGGYVSQELSGERVAQVVADPEFNQSGAH
WSWGNRQKEGRQSFVQELSEKATDDKTAKRMWELTEKLVGLA

>WP_018398167.1 protochlorophyllide oxidoreductase [filamentous cyanobacterium ESFC-1]
MSQDQKPTVIITGASSGVGLYAAKAMAKRGWYVIMACRNLEKSQKAAESVGMAADSYKILHLDLASLDSV
KKFVQSFRATVRNLDALVCNAAVYLPLLKEPMRSTDGYELSVATNHLGHFLLCNLLLPDMKKSPYPDKRM
VILGTVTANPKELGGKIPIPAPPDLGDLKGFEAGFKEPVTMINGKKFKPGKAYKDSKLCNVLTMRELHRR
YHESTGITFSSLYPGCVAETPLFRNHYPLFQKIFPLFQKHVTGGYVSQETAGERVADVVTDPEMKQSGVY
WSWGNRQKPGRQSFEQEVSNEASDRDKAEKMWNLSAKLVGMS

>WP_017718367.1 protochlorophyllide oxidoreductase [Oscillatoria sp. PCC 10802]
MEENRKSTVAITGASSGVGLYAAKALAKKGWHVVMGCRDLEKAEKAAQSAGMPADSYTILHIDLGSLDSV
RRFVNSFRATGRSLDALVCNAAIYMPLIKQPLRSPEGYELTVATNHLGHFLLCKIMLEDMKLSPAPDRRV
VILGTVTHNPKELGGKIPPRPDLGDLKGLAEGFKDPYTMIDGKKFEPVKAYKDSKVCNVLTMRELHRRYH
ESTGITFNSLYPGCVATTALFRNHYPLFQKLFPIFQKYITGGFVSEELAGERVAAVVADPEYKQSGMYWS
WGNRQKKNGKSFVQQVSPEASDDEKAERLWDLSEKLVAFAY

>WP_017712458.1 protochlorophyllide oxidoreductase [Prochlorothrix hollandica]
MAEHQTPTVVITGASSGVGLYAAKSMAKRNWHVIMACRNLEKTETVAQEVGIPKDSYTAIHLDLASIKSV
HQFVADFRATGRSLDALVCNAAIYLPLEKTPLRSEDGYEISMATNHLGHFLLCNLMLEDMKKSTYGDRRM
VILGTVTANPKELGGKIPIPAPPDLGDLQGMEAGFKSPIAMADGKIFKSGKAYKDSKLCNMLTMRELHRR
YREETNIVFNALYPGCVAETGLFRNHFSLFRTIFPWFQKNITGGYVSQEMAGERVAQVAADEGFGVSGVY
WSWGNRQEDGRNSFMQEISNEALDESKAIKLWDLSAKLVGMPST

>WP_017658553.1 protochlorophyllide oxidoreductase [Geitlerinema sp. PCC 7105]
MENQQKPTVIVTGASSGVGLYAAKALAEKGWYVVMACRNLEKAETAAQDLGMAKDSYKILHIDLGSLQSV
RQFVTNYRSLNRPIRALVCNAAIYMPLLKEPMRSPEGYELTMTTNHLGHFLLCNLMLADFEQSNEPDKRM
VILGTVTHNPDELGGKIPPRPDLGTLDGFAEGFKEPVSMIDGKKFEPVKAYKDSKVCNVLTMRELHRRYH
DSTDITFSSLYPGCVADTPLFRNHYPLFQKIFPVFQKYITGGYVSQELAGERVAAVVADPEFKQSGVYWS
WGNRQKKGRQSFAQKVSRQARDDEKGERMWDLSLQLVGLS

>WP_017321331.1 protochlorophyllide oxidoreductase [cyanobacterium PCC 7702]
MEQNRQSTVIITGASSGVGLHAAKALAKRGWNVVMACRDLQKAKKAAESVEMPEDSYTIMHIDLGSLNSV
REFVNNFRASGKSLDALVCNAAIYMPLLKQPLRSPEGYELTVATNHLGHFLLCNLMLEDLKKSNASDRRL
VILGTVTHNPDELGGKIPPRPDLGNLDGFAAGFKEPIAMIDGKKFEPVKAYKDSKVCNVLTMRELHRRYH
ESTGIVFSCLYPGCVADTPLFRHHYPLFQKLFPLFQKYITGGYVSQELAGERVAAVVADPEYRQSGVYWS
WGNRQKKNGKPYVQQVSPQARDDEKAKRMWELSEKLVGLA

>WP_017315025.1 protochlorophyllide oxidoreductase [Mastigocladopsis repens]
MEQRRKSTVVITGASSGVGLQAAKALSQRGWHVVMACRDLSKAEKAAQTVGMPQDSYTIMHIDLASLESV
RQFVNNFRASSRSLDALVCNAAIYMPLLKEPLRSPEGFELSVATNHLGHFLLCNLMLEDLKNSSAAERRL
VILGTVTHNPDELGGKIPPRPDLGDLKGFAEGFKAPIAMIDGKKFEPVKAYKDSKVCNVLTMRELHRRYH
ESTGIVFSSLYPGCVATTALFRNHYPLFQKLFPVFQKYITGGFVSQELSGERVAAVVADPEYNQSGVYWS
WGNRQKKDGKSFVQKVSPQARDDEKAERMWDLSTKLVGLA

>WP_017302851.1 protochlorophyllide oxidoreductase [Spirulina subsalsa]
MIANEKPTVVITGTSSGVGLYASKAFVQRGWFVVMACRDLMKTKKAAQSVGIPEDSYTVLHIDLGSLDSV
RRFVQDFRKTGRSLDALVCNAAIYMPLLKEPLWSLDGYELTMTTNHLGHFLLCNLLLDDMKKSPREDKRM
VILGTVTHNPDELGGKIPPRPDLGNLEGFAQGFKAPVTMADGKKFEPVKAYKDSKVCNVLTMRELHRRYH
ESTGITFTSLYPGCVADTPLFRNHYPLFQKLFPWFQKNITGGYVSQELAGERVAAVVIDPEFCQSGAYWS
WGNRQKKDGKFFVQRVSRQARDDEKGEKMWDLSNRLVGLAEVKC

>WP_017294637.1 protochlorophyllide oxidoreductase [Geminocystis herdmanii]
MTTDNKPTVIITGASSGVGLQGARALAQKGWFVVMACRNLEKTHKAAKEVGIATQNYQAIHLDLASFDSV
RKFVQDFRSSGRKLDALVCNAAVYYPLLKEPMRNEDGYEISVATNHLGHFLLCNLMLEDLQKSGNPEPRL
VILGTVTANPKELGGKIPIPAPPDLGDLEGFKEGFKAPIAMIDGKKFKSGKAYKDSKLCNMLTMRELHRR
YHQSTRIVFSALYPGCVATTALFRNHFSLFQKIFPLFQKNITGGYVSEELAGDRLAMVVADPEFNVSGVY
WSWGNRQKEGRKSFVQEVSDEASDKDKGELMWTLSKQLVGLN

>WP_016949159.1 protochlorophyllide oxidoreductase [Anabaena sp. PCC 7108]
MEQHRKSTVIITGASSGVGLQAAKALAQTGQWHVVMACRDIPKTETAAQTVGIPQDSYSIIHLDLASLDS
VRQFVKDFRLTGKSLDALVCNAAIYMPLIKEPLWSPDGYELSVATNHLGHFLLCNLMLEDLQKSSASEPR
LVILGTVTHNPKELGGKIPPRPDLGNLQGFEAGFKAPHTMIDGKKFEPVKAYKDSKVCNVLTMKELHRRY
HESTGITFSSLYPGCVATTALFRDHYPLFQKLFPLFQKYITGGYVSEEDAGKRVAEVVADPAYNESGMYW
SWGNRQKKDRKSFVQEVSNEASDDDKAKRLWELSAKLVGLA

>WP_016860488.1 protochlorophyllide oxidoreductase [Fischerella muscicola]
MEHNRKSTVVITGASSGVGLYSAKALAKRGWHVVMACRDLAKAEKAAQSVGIPQDSYTIMHIDLASLESV
RQFVKDFRASGKSLEALVCNAAIYMPLLKQPLRSPEGYELSVATNHLGHFLLCNLMLEDLKNSPATDKRL
VILGTVTHNPDELGGKIPPRPDLGDLKGFEQGFKEPITMIDGKKFEPVKAYKDSKVCNVLTMRELHRRYH
DSTGIIFSSLYPGCVAETPLFRNHYPLFQKLFPLFQKHITGGYVSQELSGERVAAVVVDPEYAQSGAYWS
WGNRQKKDGKSFVQRVSPQARDDAKGERMWDLSAKLVGIA

>ELS33788.1 NADPH-protochlorophyllide oxidoreductase [Pseudanabaena biceps PCC 7429]
MSYPQLPTVIITGASSGVGLWSAKALADKGWFIVMACRNIDKTHKAAESVGIPKDRYEIIQVDLGSLVSV
REFIAKFRATGRSLDALLCNAAIYMPLLKEPLRSPEGFELTMTTNHLSHFLLCNLLLEDMKKSTYADRRM
VILGTVTHNPDELGGKIPPQPDLGNLEGFEKGFKPPISMANGKKFEPVRAYKESKVCNILTMRELHRRYH
ESTGITFTSLYPGCVADTPLFRNHYPLFQKLFPLFQKNITKGYVTQELSGQRVAAVIADPEYRQSGAYWS
WGNRQKQDGKSFVQTVSPQARDDARAERMWDLSAKLVRLV

>ELS04117.1 NADPH-protochlorophyllide oxidoreductase [Xenococcus sp. PCC 7305]
MASIKKTVIITGTSSGVGLYAAKSMVERGWYVIAACRDPEKMANAAKEVGISPDNYSTIRLDLASLDSVR
QFVADFRATGNILDALVCNAAVYLPLLKEPMRSEDGYELSVATNHLGHFLLCQLLLEDLQKSPYPDRRLI
ILGTVTANPKELGGKIPIPAPPDLGNLEGFEAGFKAPIAMINGKKFKPGKAYKDSKLCNVLTMRELHRRY
HESTGIIFSSLYPGCVADTPLFRNHYSLFRTIFPLFQKNITGGYVTQEVAGDRVAQVVADDKYKESGAYF
SWGNRQKEGRQSFVQEVSNEALDTNKAKKLWELSEKLVGINKPIAI

>ELR96356.1 NADPH-protochlorophyllide oxidoreductase [Gloeocapsa sp. PCC 73106]
MEQSQQSTVIITGASSGVGLYAAKALAQTGKWHVIMACRNFLKTEKAAQAVGMSKDNYTIIHLDLASLDS
VGQFVNHFRATGRSLDALLCNAAIYMPLLKKPLRNADGYELSVATNHLGHFLLCNLLLEDLQKSTHGEPR
LVILGTVTHNPDELGGKIPPRPDLGELKGMEEGFTEPHSMIDGKKFEPVKAYKDSKVCNVLTMLELHRRY
HEQTGIVFSSLYPGCVATTALFRDHYPLFQFLFPKFQKYITGGFVSEELAGQRVADVVSDPKYNQSGVYW
SWGNRQKKDRESFMQKVSPEARDEAKAERLWELSAKLVGLETANKNLPVYS

>EKU97237.1 NADPH-protochlorophyllide oxidoreductase [Leptolyngbya sp. PCC 7375]
MDQSQQSTAVVTGASSGVGLYAAKALADRGWHVVMACRNLPKTEKVAKEVGMPDGSYSIIKLDLASLDSV
RSFVKDFRASGRTLDSLVCNAAVYLPLLKEPMRSEDGYELSMATNHLGHFLLCNLMLEDLKKSSHPRLVI
LGTVTANPKELGGKIPFPAPPDLGNLEGFEQGFKAPVTMANGKKFKPGKAYKDSKLCNVLTMRELHRRYS
ESTDIVFSSLYPGCVAETQLFRNHYPAFRTIFPWFQKNITKGYVTEAVAGDRVAAVAADPGYEQSGYYWS
WGNRQQEGRKSFVQEMSNEALDDVKARRLWELSEKLVGMA

>EKQ68471.1 NADPH-protochlorophyllide oxidoreductase [Oscillatoriales cyanobacterium JSC-12]
MNRVNGYQRNFKKMTQDQKPTVVITGTSSGVGLYAAKAFVDRGWFVVMACRDIPKTEQAVASLGIPKDSY
TILHIDLASLQSVREFVKDFRATGRSLNALVCNAAIYMPLLKEPLRSPEGYELTVATNHLGHFLLANLML
EDLKNSPAEDKRLVILGTVTHNPDELGGKIPPRPDLGNLDGFAAGFKAPISMIDGKKFEPVKAYKDSKVC
NVLTMRELHRRYHDSTGITFTSLYPGCVADTPLFRNHYPLFQKLFPWFQKNITGGYVSQELAGERVAAVV
IDPEYRQSGAYWSWGNRQKKDRKSFVQRVSPQARDDEKAERMWNLSEKLVGLA

>CCI35468.1 Light-dependent protochlorophyllide reductase [Microcystis aeruginosa PCC 9701]
MVQDQKPTVIITGTTSGVGLYAAKSLAQRGWFVVMACRDIPKMEQAAKELNIPRDNYCIEFIDLGSLDSV
RRFVKNFRALGRSLTALVCNAAIYLPLLKEPLRSPDGYELSMATNHLGHFLLSNLLLEDLKNSPSPDRRL
VILGTVTHNPDELGGKIPPRPDLGDLDGFAKGFKTPITMADGKKFESVKAYKDSKVCNVLTMRELHKRYH
QSTGITFTSLYPGCVADTPLFRNHYPFFQQFFPWFQKNITGGYVSQELAGERVAMVVADPEYRQSGAYWS
WGNRQKKEGKSFVQRVSPQARDDERGAKMWEYSAKLVGLA

>CCI32835.1 Light-dependent protochlorophyllide reductase [Microcystis sp. T1-4]
MVQDQKPTVIITGTTSGVGLYAAKSLAQRGWFVVMACRDIPKMEQAAKELNIPRDNYSIEFIDLGSLDSV
RRFVKNFRALGRSLTALVCNAAIYLPLLKEPLRSPDGYELSMATNHLGHFLLSNLLLEDLKNSPSPDRRL
VILGTVTHNPDELGGKIPPRPDLGDLEGFAKGFKEPITMADGKKFESVKAYKDSKVCNVLTMRELHKRYH
ESTGITFTSLYPGCVADTPLFRNHYPFFQQFFPWFQKNITGGYVSQELAGERVAMVVADPEYRQSGAYWS
WGNRQKKEGKSFVQRVSPQARDEERGEKMWEYSAKLVGLA

>EAW43987.1 Light-dependent protochlorophyllide reductase [Nodularia spumigena CCY9414]
MAQDQKSTVVITGASSGVGLQAARALSQKGWYVVMACRNLSKAENAAKSLGMEPDSYTVMHIDLGSLESV
RQFVKDFRASGKSLDALVCNAAIYMPLIKEPLRSPEGYELSVATNHLGHFLLCNLLLEDLKNSPSSEPRL
VILGTVTHNPKELGGKIPPRPDLGDLQGFAAGFKEPIAMIDGKKFEPVKAYKDSKVCNVLTMRELHRRYH
ESHGITFSSLYPGCVATTALFRNHYPLFQKIFPLFQRYITGGFVTEEESGDRVAEVVSDPQYNQSGAYWS
WGNRQKKNGKSFLQEVSNEASDDDKAERMWELSAKLVGLA

>EAQ74810.1 protochlorophyllide oxidoreductase [Synechococcus sp. WH 5701]
MGSAGQIGTVMITGASSGVGLYAAKALAQRGWHVVMACRDLAKAKAAASSLAIPESSLTHLQVDLGDLES
VRRLVNAFHATGRSLDALVCNAAVYKPRLKQPERSPQGYEISMATNHLGHFLLIQALLDDMKKSSHPSRR
LVILGTVTANSKELGGKIPIPAPADLGDLSGFEAGFKAPISMANSKAFKPGKAYKDSKLCNMITTQELHR
RLHDSTGIIFSSLYPGCVADTPLFRNTPRAFQTIFPWFQKNITGGYVSQELAGERVAQVVADPAFAVSGA
HWSWGNRQKANGQQFIQELSDKASDPETAAKTWDLSMKLVGLA

>EHC10076.1 light-dependent protochlorophyllide reductase [Fischerella sp. JSC-11]
MGKINGGQCSLKRMEHNRKSTVIITGASSGVGLYSAKALAKRGWHVVMACRDLAKAEKAAQTVGIPQDSY
TIMHIDLSSLESVRQFVKDFRASGKSLEALVCNAAIYMPLLKRPLRSPEGYELTVATNHLGHFLLCNLML
EDLKNSPAADKRLVILGTVTHNPDELGGKIPPRPDLGDLKGFEQGFKEPITMIDGKKFEPVKAYKDSKVC
NVLTMRELHRRYHESTGIIFSSLYPGCVAETPLFRNHYPLFQKLFPLFQKYITGGYVSQELSGERVAAVV
ADPEYAQSGVYWSWGNRQKKDGKSFVQQVSPQARDDAKGERMWDLSAKLVGIA

>EHA64174.1 light-dependent protochlorophyllide reductase [Synechococcus sp. WH 8016]
MGTPGTVLITGTTSGVGLNATQALVRQGWTVITANRNPQRAAGAADRLDIPRDRLHHILMDLGDLESVRH
GVESLPGGVDALVCNAAVYEPKLKQPKRSPQGYELSMATNHLGHFLLIQLLLDRLKASTHPSKRIVILGT
VTANSKELGGKIPIPAPADLGDLSGFEAGFLDPIAMASGQKFKPGKAYKDSKLCNMITTQELHRRIHADT
GISCTSLYPGCVADTPLFRNTPKAFQVIFPWFQKKITGGYVSQSLAGERVAMVVANPDFSQSGVHWSWGN
RQKKDGKQFSQELSDKATDPDVARRVWELSMKLVGL

>EGK86332.1 light-dependent protochlorophyllide reductase [Microcoleus vaginatus FGP-2]
MAQNHKSTVIITGASSGVGLYGAKALADKGWHVVMACRDVRKAGDAAQELGIPQGSFSIMEIDLGDLESV
RRFARAFKASGRPLDALVCNAAIYMPLIKEPLRSPEGYELTMTTNHLGHFLLCNLMMENMKPSYYSDARI
VILGTVTHNPDELGGKIPPRPDLGKFEGFEAGFKDPISMVDGKKFEPVKAYKDSKVCNVLTMRELHRRFH
ESTGITFTSLYPGCVADTPLFRNHYPLFQKLFPLFQKNITGGYVSQELAGERLAMVVADPEYKQSGAYWS
WGNRQKKDGKSFVQKVSPQARDDEKGERMWELSAKLVGLTDGAQMGAAAGAGRSA

>EFA72926.1 Light-dependent protochlorophyllide reductase [Raphidiopsis brookii D9]
MEQPYSTVIITGASSGVGLYSAKSLAARGWHVIMACRDLEKTKKAAQAVGIAPDSYTMISLDLASLDSVR
KFVQDFRSTGKTLDALVCNAAIYMPLLKEPLYSPDGYELSVATNHLGHFLLCNLMLEDLKKSSAPEPRLV
ILGTVTHNPNELGGKIPPRPDLGDLQGFAAGFKAPYSMIDGKKFEPVKAYKDSKVCNVLTMRELHRRYHD
STGITFSSLYPGCVATTALFRNHYPLFQKLFPIFQKYITGGFVTEEQAGERVAQVVADPTYNQSGIYWSW
GNRQKKNRQSFAQKVSNEASDDAKAEKMWNLSAKLVGIV

>EDZ94147.1 light-dependent protochlorophyllide reductase [Arthrospira maxima CS-328]
MVQDQKSTVIVTGASSGVGLYAAKALADRGAHVIMACRNLEKAEAAAQELGIPEDSRTILHIDLGSLESV
RRFINSFRATGRTLEGLVCNAAIYMPLIKEPLRSPEGYELTMTTNHLGHFLLCNVMMEDMKRSPAEDKRM
VILGTVTHNPDELGGKIPPRPDLGDLEGFAKGFREPVSMIDGKKFEPVKAYKDSKVCNVLTMRELHRRYH
EETGITFTSLYPGCVADTPLFRNHYPLFQKIFPIFQKYITKGYVSQELAGERVAAVVLDEEYRQSGAYWS
WGNRQKKGRQSFVQRVSPQARDEERAEKMWNLSLKLVELAY

>EAW38261.1 light-dependent NADPH-protochlorophyllide oxidoreductase [Lyngbya sp. PCC 8106]
MEQHQKSTVVITGASSGVGLQAAKALAKKGWYVVMACRNLEKTEKAAQTVGIPADTYTIIPLDLASLESV
HQFVKTFRESGKSLDALVCNAAVYLPLEKEPQRSADGYELSVATNHLGHFLLCNLMLEDLKHSATSEPRL
IILGTVTANPKELGGKIPIPAPPDLGNMQGLEAGFQAPISMIDGKKFKSGKAYKDSKLCNVLTMRELHRR
YHESTGIVFSSLYPGCVATTALFRNHYPLFQKIFPWFQKNITGGYVSEELAGERVAMVVAEPEYNTSGVY
WSWGNRQKEGRKSFMQEVSNEALDDNKAEKLWKLSAKLVGMA

>EAM49585.1 Light-dependent protochlorophyllide reductase [Crocosphaera watsonii WH 8501]
MVENRQSTVVITGASSGVGLYAAKALADRGWYVVMACRNQPKAHQAAQSLGIALDAYTVMHIDLGNLDSV
RQFAQDFRATGKTLDALVCNAAIYMPLLKEPLRSPEGYELSMTTNHLGHFLLCNLMLEDLSHSSAPEKRM
VILGTVTHNPDELGGKIPPRPDLGNLEGFADGFKEPISMVDGKNFEPVKAYKDSKVCNVLTMRELDRRYH
ESTGIVFTSLYPGCVADTPLFRNHYPLFQKIFPWFQKNVTGGYVSQELAGERVADVVTKPEYGESGSYWS
WGNRQKKDRQAAFVQNVSPQAQDEAKAEKMWNLSEKLVGLA

>OYD99246.1 protochlorophyllide oxidoreductase [Nostoc sp. 'Peltigera membranacea cyanobiont' 213]
MVQDRKSTVIITGASSGVGLYAAKALAERGWYVVMACRDVAKAQLAAQSVGIPHQGSYTIMHIDLGSMDSVRQFVKNFRA
SGNSLDALVCNAAIYMPLLKEPLRSPEGFELSVATNHLGHFLLCNLMLEDLKKSSSDPRLVILGTVTHNPDELGGKIPPR
PDLGDLQGFAEGFKEPISMIDGKKFEPVKAYKDSKVCNVLTMRELHQRYHESTGIVFNSLYPGCVAETPLFRNHYPLFQK
IFPLFQKYITKGYVSQELAGERVAAVVADPEYNQSGVYWSWGNRQKEDGKSFVQKVSPQARDDDKGDRMWQLSAKLVGIA
>OYQ31188.1 protochlorophyllide oxidoreductase [Sandarakinorhabdus cyanobacteriorum]
MSDQPAIDQPVVIITGASSGVGLWAAKSLADRGWMVIMACRDLAKAEAAANEIGVNAANRRILHIDLGDQASVRKFADDF
HALGLPLDALLLNAAVYLPRLEAPMRSPEGYEISVATNYFGHFLLAHLLIGDLKASNGRPKGKLGASPSRLITLGTVTAN
SEEFGGKIPIPAPADLGDLSGLASGFKAPIAMIDGKDFKPGKAYKDSKLACMIMSREFHKRWADTGVVFNTLYPGCVADT
PLFRHTPPAFQRIFPWFQKNITKGYVSQPLAGERTAQVVADPAFASQSGVHWSWGNRQKEGRMPFAQPLSARATLEARNE
RLWDLTMKAVGLA
>OYQ62671.1 protochlorophyllide oxidoreductase [Pseudanabaena sp. SR411]
MSQYHKPTVIITGASSGVGLWSAKAMADKGWHIVMACRNIPKTEKAAESVGIPKDSYTIIQVDLGSLVSVREFVAKFRAT
GKPLDALLCNAAIYMPLLKEPLRSPEGFELTMTTNHLSHFLLCNLLLEDMKKSTHPDRRMVILGTVTHNPDELGGKIPPQ
PDLGNLEGFEKGFKPPISMANGKKFEPVRAYKESKVCNILTMRELHRRYHESTGITFTSLYPGCVADTPLFRNHYPLFQK
LFPLFQKNITKGYVTQELSGERVAAVLADPEYKQSGAYWSWGNRQKKDGKSFVQTVSPQARDDARAERMWDLSAKLVRLV
>OYU15985.1 protochlorophyllide oxidoreductase [Alphaproteobacteria bacterium PA4]
MAGNKSATVIITGASSGVGLWAAKALADRGWHVVMACRDLAKAEAAAVEVGIPSDRRTLLHIDLGSLASVRQFVSDFNAL
KRPLDALVCNAAVYLPRLTAPMRSPEGYEISVATNYFGHFLLANLLLPNLERAQAPRLITLGTVTANSEEFGGKVPIPAP
ADIGELQGLEAGFQDPIAMIDGKPFKPGKAYKDSKLCTMIMSRELHRRFHAETGIIFSTLYPGCVAETPLFRHAPPLFRK
IFPWFQKNITKGYVSQPLSGERVAQVVADPGFIRSGVHWSWGNRQKAGRQAFAQPLSAKANDQRRAARLWDLTARLTGLH
AQS
>OYY63160.1 protochlorophyllide oxidoreductase [Sphingomonas sp. 28-62-11]
MTTANLPLAIITGASSGVGLYATASLIERGWHVIMACRDLNKAAAAATGLGLPKDRYDLVHLDLASLESVRGFAAAFRAS
GRPLDALVCNAATYLPLLKEPARSPEGYELSVATNYLGHFLLANLMLDDLKRAPAPRLVTLGTVTANSEEFGGRIPIPAP
ADLGNFEGFEAGFKAPIAMIDGKPFKAGKAYKDSKLCTMMMSRELHARFHDKSGIIFSTLYPGCVAETPLFRNAPKLFQK
IFPWFQKNITKGYVSQPLSGDRVAQVVADPDFTQSGVHWSWGNRQQEGRAAFAQSLSSKATDTTRSQRLWALSERLVGLA
>OYW22568.1 protochlorophyllide oxidoreductase [Sphingomonas sp. 12-62-6]
MTKANLPLAIITGASSGVGLYATASLIERGWHVIMACRDLNKAAAAATGLGLPKDRYDLVHLDLASLESVRGFAAAFRAS
GRPLDALVCNAATYLPLLKEPARSPEGYELSVATNYLGHFLLANLMLDDLKRAPAPRLVTLGTVTANSEEFGGRIPIPAP
ADLGNFEGFEAGFKAPIAMIDGKPFKAGKAYKDSKLCTMMMSREFHARFHDKSGIIFSTLYPGCVAETPLFRNAPKLFQK
IFPWFQKNITKGYVSQPLSGDRVAQVVADPDFTQSGVHWSWGNRQQEGRAAFAQSLSSKATDTTRSQRLWALSERLVGLA
>OYX39646.1 protochlorophyllide oxidoreductase [Sphingomonas sp. 32-62-10]
MTKANLPLAIITGASSGVGLYATASLIERGWHVIMACRDLNKAAAAATGLGLPKDRYDLVHLDLASLESVRGFAAAFRAS
GRPLDALVCNAATYLPLLKEPARSPEGYELSVATNYLGHFLLANLMLDDLKRAPAPRLVTLGTVTANSEEFGGRIPIPAP
ADLGNFEGFEAGFKAPIAMIDGKPFKAGKAYKDSKLCTMMMSREFHARFHDKSGIIFSTLYPGCVAETPLFRNAPKLFQK
IFPWFQKNITKGYVSQPLSGDRVAQVVADPDFTQSGVHWSWGNRQQEGRAAFAQSLSSKATDTTRSQRLWALSERLVGLA
>OYX79084.1 protochlorophyllide oxidoreductase [Sphingomonadales bacterium 32-65-25]
MSVQAAVQPTAIITGASSGVGLWAAKSLADRGWLVIMACRDLAKAEAAAAEVGITGDSRRILHIDLGDQASVRRFADEFH
GLGLPLDALLLNAAVYLPRLEAPMRSPEGYEISVATNYFGHFLLAHLLLDDLKKAKGRLPSPPRLITLGTVTANSEEFGG
KVPIPAPAELGDLAGLEAGFKAPIAMIDGKPFKPGKAYKDSKLACMIMNREFHKRWGDTGIVFNTLYPGCVADTALFRDT
PQAFRTIFPWFQKNVTKGYVSQPLAGDRTAQVIAEPAFASQSGVHWSWGNRQKQGRMPFAQPLSARGTNEARNERLWDLT
LKAVGLA
>OYY75650.1 protochlorophyllide oxidoreductase [Sphingomonas sp. 28-62-20]
MTTAKLPLAIITGASSGVGLYATAALIGRGWHVIMACRDLDKAAAAATGLGLRTDRYEIAHLDLASQASVRAFAAAFRAS
DRPLDALVCNAATYLPLLKEPARSPEGYELNVATNYLGHFLLANLMLDDLQRAPAPRLVTLGTVTANSEEFGGRIPIPAP
ADLGDFEGLAAGFKAPIAMIDGKPFKGGKAYKDSKLCTMMMSRELHARYHAQTGIIFSTLYPGCVADTPLFRNAPKLFQK
IFPWFQKNITKGYVSQPLSGDRVAQVVADPGFTQSGVHWSWGNRQQEGREAFAQSLSSKATDASRSQRLWALSAGLVGLA
SDKQPARSVVAA
>OYZ16473.1 protochlorophyllide oxidoreductase [Sphingomonadales bacterium 28-64-96]
MSVQAAVQPTAIITGASSGVGLWAAKSLADRGWLVIMACRDLAKAEAAAAEVGIPADSRRILHIDLGDQASVRRFADEFH
GLGLPLDALLLNAAVYLPRLEAPMRSPEGYEISVATNYFGHFLLAHLLLDDLKKAKGRLPSPPRLITLGTVTANSEEFGG
KVPIPAPAELGDLAGLAAGFKAPIAMIDGKPFKPGKAYKDSKLACMIMNREFHKRWGDTGIVFNTLYPGCVADTALFRDT
PQAFRTIFPWFQKNVTKGYVSQPLAGDRTAQVIADPAFASQSGVHWSWGNRQKQGRMPFAQPLSARGTNEARNERLWDLT
LKAVGLA
>PAX49851.1 protochlorophyllide oxidoreductase [Calothrix elsteri CCALA 953]
MMQERKPTAVITGASSGVGLYTAKALAKKGWHVVMACRDVRKAGEAAQAVGMPQGSYSIMQIDLGDLESVRRFAREFRAS
GKFLNALLCNAAIYMPLIKEPLRSPEGYELTMATNHLGHFLLCNLMLEDLKNSPMADKRLVILGTVTHNPDEPGGKVYPR
PDLGKFEGFEAGFKEPISMVDGKKFEPVKAYKDSKVCNVLTMRELHRRFHDSTGITFTSLYPGCVADTPLFRNHYPLFQK
LFPLFQKYITKGYVSQELSGERVASVIADPEFKQSGAYWSWGNRNSQERKAFVQRVSSQARDDEKAVRMWELTAKLVGIA
DEVGVAAAASDRTA
>actinobacteria_Saccharopolyspora_erythraea
MTERVVITGASSGLGQAAAEEVAATGRHVVLACRDADRGAAAADEIRARVPDASLEVLELDLADLASVRA
AAKALLAGPPLGALVCNAGVQVVGGIRRSRDGHELTFATNHLGHFLLTRLLLDHLAEAGRIVLVSSGTHY
GPRRSMGFPAPHWENPSALADPELSVLDDSPRSGRIRYATSKLANIYTTYELNRRRNGRRITVNAFDPGL
MPQTGLARDYPDRFRRLYGRIAPVLVRAVPGVRSVARSAADLSWLVTAGEPGVVSGLYFVGRRPRKTSDE
SYDRVRALELWEFSERLVSE

>actinobacteria_Mycobacterium_rhodesiae-SDR
MNTRTVVITGANAGLGLECARALLAHDPSWHLVLAVRDVTRGAEAVAYLGHPGRCTVLELDLASMQSVRA
FADTLRGAALPPLHAVVCNAGLQVVSGTEYTADGVETTFGVNHVGHFALVQALLDDLVQPARIVIVSSGT
HDPAKFTGMPSPNYTTAAALAHPDESQPPDGRRRYTTSKLCNVLFAYELDRRLDHGERGITVNAFDPGLM
PGSGLARDYSTIGRWVWRYVFPLLRVLPNVNSTRSSGARLAALAVDPRFDNVTGAYFEGTRQIRSSEDSY
DRDKALDLWETSEQLLLTAI

>actinobacteria_Isoptericola_variabilis_225-SDR
MPDSTVVITGATSGLGLHTARRLAQRGWHVVMGHRDAARGAAAAEDVRRRVPGARVEAMHIDLAALRSVS
RAVELLRDGGAPRPPLRAIVANGAVQVVDGVRTSADGYELTFATNHLGHHHLVTSLLDHLGPAARVVVVS
SGTHWGPERALGFPGPRWRDPVELADPRRADASATAGRVRYATSKLANLLFVRELARRSAGRRIAANAFD
PGLMPGTALARDYAPAARAAYRLLAPAVAALVPGAGTARRSSATLADMVDSRRFEGVTGAYVAGRTLAES
SPLSHSADEARLLWEASRALVERALAGAGPALDGAPTGA

>actinobacteria_Actinoplanes_sp._N902-109-SDR
MSAVPSYLVTGASAGLGLVTATELAAQQRHVVLAVRDPDRGRAAIARIRQSVPDASCELLVCDLASLASV
RRAVAELLQGDRPPWEGVIANAGLQVVRGVETSADGYELTFAINHLGHFLLITQLLPHLPRGSRVISVAS
EVHQGPAKSMGFPAPQWRDPRELADPALPGLDTSSRGGRVRYANSKLANIMFTYELARRAADRGVTALAF
DPGLMPETGLDRQYPALMQRGYSLLAPLVVALAPGARSVAQSGADLAWLATSPELAGVTGRYYSGRTPRS
SSALSRQESEWARLWERSEELVAAAGRK

>actinobacteria_Microlunatus_phosphovorus-SDR
MSTILITGASAGLGRETAVRLTSAGHRILLVVRDPVKGQRVVADLRARQLDTGSEAITCDLADLGSVRSL
AGQLIARKEPIDTVICNAGVQIVNGPARSADGYELTFAVNHLAHFLLVTELLDHLRRPSRVIMIGSGVHL
GPSRSFGFPAPEWAEPRQLALADQLTDQSGVPTSGRVGRVRYANSKLANIMFAYELARRTVDGEVTVNAF
DPGLMPQTGLARQYPAPIRQLYRYLTSLLTLLPGAHRVSKSAADLAWLATAPELTGVSGKYFVERRARPS
SALSYDGGLALQLWEQSTALTRPY
>ATS19234.1 protochlorophyllide oxidoreductase [Synechococcus lividus PCC 6715]
MSDQPRPTVIITGASSGVGLYGTKALTAKGWHVVMACRNLEKAARAAQDLNLPSDAYTLLHLDLASLASVRGFVESFRAL
NRPLRALVCNAAVYYPLLKEPIYSVDGYEVTVATNHLGHFLLCNLLLSDLQQSPESDKRLIILGTVTANRKELGGKIPIP
APPDLGNLEGFEKGFKAPISMINGKPFKSGKAYKDSKLCNMLTTRELHRRFHESTGIIFNSLYPGCVADTPLFRHHFPLF
QKLFPLFQKNITGGYVTQELAGERLAMVVADPGFRQSGVHWSWGNRQKAGRQAFVQELSAEGSDEQKARRLWELSEKLVG
LA
>AUC59651.1 protochlorophyllide reductase Por [Cyanobacterium stanieri HL-69]
MVEAQKSTVIITGASSGVGLYGAKALAKTGKWHVIMACRNLEKTQKVAKEVGIPEDSYQIIHLDLASLKSVHKFVEDFRA
TGRNLDALVCNAAVYYPLLKEPMYSEDGYEISVATNHLGHFLLCNLMLEDLKKAANPHPRLVILGTVTANPKELGGKIPI
PAPPDLGDLKGMEEGFKAPISMISGKKFKSGKAYKDSKLCNILTMKELHRRYHDSTGIIFNSFYPGCVAETALFRNHYSL
FKKIFPVFQKNITGGYVTEELAGERLAMVVGEEDFGISGVYWSWGNRQKEGRESFAQEVSDEASDKSKALKLWDLSAKLV
GMN
>AVZ29919.1 protochlorophyllide reductase [Nodularia spumigena UHCC 0039]
MSQDDSCNFKKMAQDQKSTVVITGASSGVGLQAARALSQKGWYVVMACRNLSKAENAAKSLGMEPDSYTVMHIDLGSLES
VRQFVKDFRASGKSLDALVCNAAIYMPLIKEPLRSPEGYELSVATNHLGHFLLCNLLLEDLKNSPSSEPRLVILGTVTHN
PKELGGKIPPRPDLGDLQGFAAGFKEPIAMIDGKKFEPVKAYKDSKVCNVLTMRELHRRYHESHGITFSSLYPGCVATTA
LFRNHYPLFQKIFPLFQRYITGGFVTEEESGDRVAEVVSDPQYNQSGAYWSWGNRQKKNGKSFLQEVSNEASDDDKAERM
WELSAKLVGLA
>AWW49216.1 protochlorophyllide oxidoreductase [Polynucleobacter paneuropaeus]
MTSTTTQPLAIITGSSSGVGLYTAKALLARNWRLILAVRDPQKMELVAKAHQFDSSQYEIWQLDLGNLDSVHAFVKRFND
GGQKLNALLCNAATYLPLLKEPARSPQGFEISVATNYFGHYVLSRMLLENLKQTAAKGEHARLITLGTVTANSEEFGGKV
PIPAPADIGALEGLMAGFKAPVAMINGKPFKPGKAYKDSKLCNMVMNRELQKRYHASTGIIFNTLYPGCVAETALFRDTP
PLFQKIFPWFQKNITKGFVSQELAGERVAQVVADLRFTQSGVHWSWGNRNSAIREPFAQELSMKAKSEKLSKDLWEITAK
LVGMPSD
>BAU62919.1 protochlorophyllide oxidoreductase [Stanieria sp. NIES-3757]
MSTYQKTVIVTGASSGVGLYAAKSLADRGWHVVMACRNLEKTKQAAKEVRIPERNYSIIKLDLASLASVRQFVQDFRATG
RYLDALVCNAAVYLPLLKEPMRSEDGYELSVATNHLGHYLLCRLMLDDLMRSPSSDKRLVILGTVTANPKELGGKIPIPA
PPDLGNLEGFEAGFKEPITMINGKQFKSGKAYKDSKLCNVLTMRELHRRYHNSTGIMFSSLYPGCVADTPLFRNHYPLFR
KIFPLFQKNITGGYVSQELAGDRVAQVVADENYKESGAYFSWGNRQKEGRQSFVQEVSNEALDENKAKKLWDLSEKLVGI
NQPVAAG
>BAY17144.1 protochlorophyllide oxidoreductase [Anabaenopsis circularis NIES-21]
MAQDRKSTVVITGASSGVGLYAAKAFARRGWHVVMACRDLVKAEKAAQEVGIPKDSYTLMHIDLGSLDSVRQFVNNFRAS
GQSLDAVVGNAAIYMPLIKEPLRSPEGYELTMTTNHLGHFLLCKLLLEDLKKSPAADKRMVILGTVTHNPDELGGKIPPR
PDLGELEGFVAGFKSPISMIDGKKFEPVKAYKDSKVCNVLTMRELHRRYHESTGITFTSLYPGCVAETPLFRNHYPLFQK
LFPLFQKYITGGYVSQELAGERVAAVVIEPEYKQSGAYWSWGNRQKKEGKSFVQRVSPQARDDAKAERLWDLSEKLVGLA
>BAY59001.1 NADPH-protochlorophyllide oxidoreductase [Leptolyngbya boryana NIES-2135]
MAQDQKPTVVITGASSGVGLYAAKALVKRGWHVVMACRNLEKADSAAKSLGMSPDSYTLMHIDLGSLDSVRKFVTQFRES
GKSLDALVCNAAVYMPLLKEPMRSPEGYELSVATNHFGHFLLCNLLLEDLKHSTHNDPRLIILGTVTANSKELGGKIPIP
APADLGDLSGLEAGFKAPIAMIDGKPFKAGKAYKDSKLCNMITSRELHRRYHDSTGIVFNTLYPGCVADTPLFRNSLPVF
QKVFPWFQKNITGGYVSQELAGERTAQVVADPEFKQSGVHWSWGNRQKEGRESFVQELSEKVTDDAKAKRMWELSEKLVG
LA
>BAY60042.1 protochlorophyllide oxidoreductase [Calothrix brevissima NIES-22]
MVQNGKPTVIITGASSGVGLYTAKAMANKGWHVVMACRNLEKAEAAAQSVGIPKDSYTVLHIDLGSLDSVRQFVNNFRST
GKSLDALLCNAAIYMPLIKEPLRSPEGYELTMTTNHLGHFLLCNLLLEDLKKSSYSDRRLVILGTVTHNPDELGGKIPPR
PDLGDLEGFANGFKAPITMIDGKKFEPVKAYKDSKVCNVLTMRELHRRYHDSTGIVFSSLYPGCVAETPLFRNHYPLFQK
IFPIFQKYITGGYVSQELSGERVASVIADPEYKQSGAYWSWGNRQKKDRKSFVQKVSPQARDDEKAEKLWDLSAKLVGLA
>BAY67361.1 protochlorophyllide oxidoreductase [Trichormus variabilis NIES-23]
MAQDRKSTVIVTGASSGVGLYAAKALAKRGWHVVMACRNLEKAEQAAQEVGIPKDSYSIIHIDLGSLDSVRQFVNDFRAT
GKSLDALLCNAAIYMPLIKEPLRSPEGYELTMTTNHLGHFLLCKLMLEDLQKSSAVDKRLVILGTVTHNPDELGGKIPPR
PDLGNLEGFAQGFKPPISMIDGKKFEPVKAYKDSKVCNVLTMRELHRRYHESTGITFTSLYPGCVAETPLFRNHYPLFQK
IFPLFQKYITGGYVSQELAGERVADVIAAPEYKQSGAYWSWGNRQKKDGKSFVQKVSPQARDDEKAERLWDLSEKLVGLE
SQKPVALNS
>BAY80574.1 protochlorophyllide oxidoreductase [Calothrix parasitica NIES-267]
MSQNSKSTVVITGASSGVGLYAAKAAAKKGWHVVMACRNLEKTQRVANEVGMSPDSYTIMHLDLASLKSVRQFVNTFRES
GKSLDALVCNAAVYLPLAKEPQRSEDGYELSVATNHLGHFLLCNLMLEDLQKSSADAARLVILGTVTANPKELGGKIPIP
APPDLGDLQGFEAGFKAPISMINGKKFKAGKAYKDSKLCNVLTMRELHRRYHDSTGIVFSSLYPGCVAETGLFRNHYSLF
QKIFPLFQKNITGGYVSEELAGERVADVVADPEYNKSGSYYSWGNRQKEGRKSFEQEVSNEALDDDKAQRLWELSAKLVG
IADEQAVGAAAGTV
>BAY94214.1 protochlorophyllide oxidoreductase [Fremyella diplosiphon NIES-3275]
MEQNRKSTVVITGASSGVGLYTAKAMANKGWHVVMACRNLAKAEEAAQSVGIPRDSHTILHLDLGSLDSVRQFVSNFRAT
GKTLDALLCNAAIYMPLIKEPLWSPEGYELTMTTNHLGHFLLCNLMLEDMKNSPYRDRRLVILGTVTHNPDELGGKIPPR
PDLGNLEGFSAGFKAPITMIDGKKFEPVKAYKDSKVCNVLTMRELHRRYHESTGITFSSLYPGCVAETPLFRNHYPLFQK
IFPLFQKYITGGYVSQDLSGERVAAVLADPEYKQSGAYWSWGNRQKKDGKSFVQRVSPQARDDEKAERLWDLSEKLVGLA
>BAZ45547.1 light-dependent protochlorophyllide reductase [Chondrocystis sp. NIES-4102]
MVQEQESTVIVTGASSGVGLYAAKALANRGWHVIMACRNLPKTEQAAQQAGIPQDKYSIIHLDLASLESVRKFVQDFRST
GRHLDALVCNAAVYLPLEKEPQRSKEGYELSVATNHLGHFLLCNLMLEDLRKSPAAEKRLVILGTVTANPKELGGKIPIP
APPDLGDLQGLEAGFKAPTAMIDGKKFKSGKAYKDSKLCNMLTMRELHNRYHESTGIIFNALYPGCVAETALFRNHYSLF
RTIFPWFQKNVTGGYVTEELAGERVAKVTADPSFNESGVYYSWGNRQQEDRAAFKQEISNEAMDANKGKRLWELSEKLVG
LA
>BAZ73107.1 protochlorophyllide oxidoreductase [Aulosira laxa NIES-50]
MEQNRKSTVVITGASSGVGLYTAKAMANKGWHVVMACRNLAKAEEAAQSVGIPRDSHTIMHLDLGSLDSVRQFVSNFRAS
GKTLDALLCNAAIYMPLIKEPLRSPEGYELTMTTNHLGHFLLCNLMLEDMKNSPYRDRRLVILGTVTHNPDELGGKIPPR
PDLGNLEGFSAGFKAPISMIDGKKFEPVKAYKDSKVCNVLTMRELHRRYHDSTGITFSSLYPGCVAETPLFRNHYPLFQK
IFPLFQKYITGGYVSQELSGERVAAVIADPEYKQSGAYWSWGNRQKKEGKSFVQRVSPQARDDEKAERLWDLSEKLVGLA
>BAZ82246.1 light-dependent protochlorophyllide reductase [Sphaerospermopsis kisseleviana NIES-73]
MEQQHKSTVIITGASSGVGLYAAKALAKRGWHVIMACRNLEKTEAAAQTVGIPKDSYTIIHIDLGSLDSVRKFVQDFRAT
GRSLDALVCNAAIYMPLIKEPLFSPDGYELSVATNHLGHFLLCNLMLEDLKKASTSEPRLVILGTVTHNPNELGGKIPPR
PDLGDLKGFEAGFKAPHTMIDGKKFEPVKAYKDSKVCNVLTMRELHRRHHESTGITFSSLYPGCVATTALFRNHYPLFQK
LFPVFQKYITGGFVSEELAGERVADVVADPAYNQSGIYWSWGNRQKKDGKSFVQKVSNEASDDAKAEKMWDFSAKLVGLA
>BAZ87254.1 protochlorophyllide oxidoreductase [Dolichospermum compactum NIES-806]
MEQNRKSTAIITGASSGVGLQAAKALVDKGNWHVIMACRDLIKAEKAAQSVGIPANSYTLMQIDLGSLESVRQFVNNFRA
TGKTVEALVCNAAIYMPLIKEPLFSPEGYELTVTTNHLGHFLLCNLMLADLQKSPAADKRLVILGTVTHNPDELGGKIPP
RPDLGNFEGFAAGFQNPICMINGKEFEPVKAYKDSKVCNVLTMRELHNRFHESTGITFSSLYPGCVATTALFRNHYPLFQ
KIFPLFQKYITGGFVTEELSGERVAMVVADSEYKQSGIYWSWGNRQKEGRTSFVQKVSPQARDDEKGKRMWDLSYHLVGL
GKESEKAKSLI
>BAZ91004.1 light-dependent protochlorophyllide reductase [Raphidiopsis curvata NIES-932]
MEKPHSTVIITGASSGVGLYSAKSLAARGWHVIMACRDLEKSKKVAQAVGIAPDSYTIINLDLASLDSVRKFVQDFRSTG
KTLDALVCNAAIYMPLLKEPLYSPDGYELSVATNHLGHFLLCNLMLEDLKKSPAPEPKLVILGTVTHNPNELGGKIPPRP
DLGDLQGFAAGFKAPYSMIDGKKFEPVKAYKDSKVCNVLTMRELHRRYHDSTGITFSSLYPGCVATTALFRNHYPLFQKL
FPIFQKNITGGFVTEEQAGERVAQVVADPTYNQSGIYWSWGNRQKKNRQSFAQKVSNEASDDAKAEKMWNLSAKLVGIA
>PHJ62938.1 protochlorophyllide oxidoreductase [Nostoc linckia z1]
MAQDRKSTVVITGASSGVGLYAAKALALRGWYVILACRDLAKAQQAAQAVGIPYNSYTSIHIDLGSLESVRQFVKNFRAS
GNSLDALVCNAAIYMPLLKEPLRSPEGYELTVTTNHLGHFLLCNLLLEDLQKSSSQPRLVILGTVTHNPDELGGKIPPRP
DLGNFEGFAAGFKDPISMIDGKKFEPVKAYKDSKVCNVLTMRELHRRYHQSTKIVFSSLYPGCVAETPLFRNHYPLFQKL
FPLFQKYITGGYVSQELSGERVAAVVADPEYNQSGVYWSWGNRQKKDGQSFVQKVSPQARDDEKGERMWELSAKLVGIES
PNMVLR
>PHV61722.1 protochlorophyllide oxidoreductase [Cyanobacterium aponinum IPPAS B-1201]
MTTDNKPTVIVTGASSGVGLQAARALTQKGWFVIMACRNIDKTLKAANEVGIKSGDYQIIHIDLADFDSVRKFVQDFRAT
GRKLDALVCNAAVYYPLLKEPLRNKDGYEISVATNHLGHFLLCNLMLEDLQKSGNPEPRLVILGTVTANPKELGGKIPIP
APPDLGNLDGFKQGFKPPISMIDGKKFKSGKAYKDSKLCNMLTMRELHRRYHQSTGITFSALYPGCVATTALFRNHYSLF
QKIFPLFQKNITGGYVSEELAGERVAMVVADPEYNQSGVYWSWGNRQKEGRKSFAQEISDEASDTDKGVLMWDLSKQLVG
LA
>PHX65690.1 protochlorophyllide oxidoreductase [Gemmatimonadetes bacterium]
MPLVSTVIVTGASSGVGLYATKSLITRGWHVVMACRDLAKASRAAESLELPAGQYTLSHLDLGVQASVRAFVAAFLASSR
ELNALVNNAAVYKPRLTEPARSIEGYEMSVATNHLGHFLLSRLLMDTLQQTKSARMITLGTVTANAEEFGGKVPIPAPAD
LGELEGLEKGFRAPIAMINGKPFKPGKAYKDSKLCNMIISRELHRRFHDRTGIVFNTLYPGCVADTALFRDTPAAFQRIF
PWFQKNITKGYVTQELSGDRVAQVVADDAFAESGVHWSWGNRQNGRAAFAQPLTAKAQQVTRAARLWTLSEQMVGLPPSE
>PHX68521.1 protochlorophyllide oxidoreductase [Cyanobium sp. Baikal-G2]
MAATAAAGTVLITGTTSGVGLNAASALAKRGWHVVTANRDPVKAAAAAASLGIPPDQLSHLRFELGDLDSVRVGVETLVA
SLGRPLDALVINAAVYKPRLKQPERSPQGYEISMATNHLGHFLLIQLLLGNLQRSSHPSRRVVILGTVTANSKELGGKIP
IPAPADLGDCAGFKAGFQAPIAMANGKAFKPGKAYKDSKLCNMITTQELHRRLHASTGIVFSSLYPGCVADSPLFRSTPR
AFQTIFPWFQKNITGGYVSQALAGERVGQVVADPDFSASGVHWSWGNRQTKGGLQFSQELSDKASNPETAQTLWEESMKL
VGLTPV
>PIT82811.1 protochlorophyllide oxidoreductase [Limnohabitans sp. 15K]
MNTLRKPHVIVTGASSGVGLYATVALIQQGWHVVMACRDLQKAARVAAEMQLEASKFSLMKLDLGSLQSVREFVKDFESK
GLPLHALLNNAASYQPRLKTPARSPEGYELSVATNHLGHFLLSRLLMPLLIRTQDSERVSHPDFHSRLVTLGTVTANSEE
FGGKVPIPAPANLGDLAGLEQGFHEPIAMIDGKAFKAGKAYKDSKLCNMIISREMHRRYHDSTGLIFSTVYPGCVADTAL
FRDTPQAFQTIFPWFQKNITKGYVTQTLAGQRVAQVVVDKDFSTSGVHWSWGNRQVPGRQAFAQPLSAKATQLQLGIRLW
ELSNQLVGIAD
>PLZ52490.1 protochlorophyllide oxidoreductase [Fischerella thermalis WC441]
MEHNRKSTVIITGASSGVGLYSAKALAKRGWHVVMACRDLAKAEKAAQTVGIPQDSYTIMHIDLSSLESVRQFVKDFRAS
GKSLEALVCNAAIYMPLLKRPLRSPEGYELTVATNHLGHFLLCNLMLEDLKNSPAADKRLVILGTVTHNPDELGGKIPPR
PDLGDLKGFEQGFKEPITMIDGKKFEPVKAYKDSKVCNVLTMRELHRRYHESTGIIFSSLYPGCVAETPLFRNHYPLFQK
LFPLFQKYITGGYVSQELSGERVAAVVADPEYAQSGVYWSWGNRQKKDGKSFVQQVSPQARDDAKGERMWDLSAKLVGIA
>PLZ96464.1 protochlorophyllide oxidoreductase [Fischerella thermalis CCMEE 5196]
MEHNRKSTVIITGASSGVGLYSAKALAKRGWHVVMACRDLAKAEKAAQTVGIPQDSYTIMHIDLSSLESVRQFVKDFRAS
GKSLEALVCNAAIYMPLLKRPLRSPEGYELTVATNHLGHFLLCNLMLEDLKNSPAADKRLVILGTVTHNPDELGGKIPPR
PDLGDLKGFEQGFKEPITMIDGKKFEPVKAYKDSKVCNVLTMRELHRRYHKSTGIIFSSLYPGCVAETPLFRNHYPLFQK
LFPLFQKYITGGYVSQELSGERVAAVVADPEYAQSGVYWSWGNRQKKDGKSFVQRVSPQARDDAKGERMWDLSAKLVGIA
>PNJ95722.1 protochlorophyllide oxidoreductase [Cylindrospermopsis raciborskii C03]
MEKPHSTVIITGASSGVGLYSAKSLAARGWHVVMACRDLEKTKKVAQAVGIAPDSYTIINLDLASLDSVRRFIQEFRSTG
KTLDALVCNAAIYMPLLKEPLYSPDGYELSVATNHLGHFLLCNLMLEDLKKSSAPEPRLVILGTVTHNPNELGGKIPPRP
DLGDLQGFAAGFKAPYSMIDGKKFEPVKAYKDSKVCNVLTMRELHRRYHDSTGITFSSLYPGCVATTALFRNHYPLFQKL
FPIFQKYITGGFVTEEQAGERVAQVVADPTYNQSGIYWSWGNRQKKNRQSFAQKVSNEASDDAKAEKMWNLSAKLVGIV
>PNW59588.1 protochlorophyllide oxidoreductase [Halothece sp. KZN 001]
MADHQRSTVIITGASSGVGLYTAKALADTNQWDIVMACRNVEKSEKVAQEVGIPNDQYTVIPIDLANFDSVREFVNSFRT
TGRSLDALVCNAAVYLPIEKEPQRNPDGYELTVATNHLGHFLLCNLLLEDLKQSSSPDPRLVILGTVTANRKELGGKIPI
PAPPDLGDLEGFEKGFKAPIAMINDKKFKPGKAYKDSKLCNVLTMKELHRRYHEATGITFSSLYPGCVAESPLFRNHYPL
FQKIFPWFQKKITGGYISEAEAGKRVAAVVKDPEYKQSGAYWSWGNRQKKDGKSFVQEMSPEATDEAKAQKLWDLSAKLV
KFP
>PPJ63884.1 protochlorophyllide oxidoreductase [Cuspidothrix issatschenkoi CHARLIE-1]
MEQNRKSTVIITGASSGVGLQAAKALANRGQWHVIMACRDLVKAEKAAQSVGIPANSYTLMHIDLGSLESVRQFVNNFRA
TGRSLEALVCNAAIYMPLIKEPLFSPEGYELTVTTNHLGHFLLCNLMLPDLQKSPAADKRLVILGTVTHNPDELGGKIPP
RPDLGKFEGFAAGFQNPICMINGKQFEPVKAYKDSKVCNVLTMRELHNRYHESTGITFSSLYPGCVATTALFRNHYPLFQ
KLFPIFQKYITGGFVTEELSGERVAMVVADPEYKQSGIYWSWGNRQKEGRESFVQKVSPQARDDEKGKMMWELSAQLVGL
GKESERAKSLI
>PSB11776.1 protochlorophyllide oxidoreductase [Pleurocapsa sp. CCALA 161]
MVQESTVVITGASSGVGLYAAKALANRGWHVVMACRNLAKTEKVAKEVGIPQDKYSIIHLDLASLASVHQFVQDFRATGK
SLDALVCNAAVYLPLEKEPQRSQEGYELSVATNHLGHFLLCNLMLEDLKNSPAPEKKLVTIGTVTANPKEIGGKIPIPAP
PDLGDLQGMEAGFKAPIAMIDGKKFKPGKAYKDSKLCNMLTMRELHDRYHDSTGIIFNALYPGCVAETGLFRNHYSLFRT
IFPWFQKKITGGYVTEELAGERVAKVVADPQFNESGVYYSWGNRQQEDRTAFQQEISDEAMDNNKGKRLWELSEKLVKIA
>PSB27324.1 protochlorophyllide oxidoreductase [Leptolyngbya frigida ULC18]
MTQDRKRTVIITGASSGVGLYGAKALAARPDWHVVMACRDLAKAEQVAEQVGMPRDSYTLMHIDVASLDSVRQFVANFRA
KGRSLDALVINAAIYMPLIKEPLRSPEGFELTMATNHIGHFLLCNLLLEDLKHSASGDPRLVILGTVTHNPDELGGKIPP
RPDLGDLKGFADGFKAPIAMADGKKFEPVKAYKDSKVCNVLTMRELHRRYHDSTGITFTSLYPGCVADTPLFRNHYPLFQ
KLFPLFQKNITGGYVSQELSGERVAAVVADPEYKQSGAYWSWGNRQKKDGKSFVQRVSPQARDDERADRLWELSAKLVGL
A
>PSB31426.1 protochlorophyllide oxidoreductase [Chlorogloea sp. CCALA 695]
MEQNQKSTVVITGASSGVGLQAAKALAQTGWDVVMACRDLAKSQAAATALEMPKENYTIMLLDLADLASVRQFVQNFRAS
GKSLNALVCNAAVYLPLLKEPLRSADGYELSVATNHLGHFLLCNLLLEDLQNSPAPAPRLIILGTVTANPKELGGKIPIP
APPDLGELQGFEAGFMAPIAMIDGKKFKPGKAYKDSKLCNVLTMRELHRRYHESTGIIFSCLYPGCVATTGLFRNHYPLF
QKLFPLFQKNITGGYVSEELAGERVAEVVAEPQYNRSGVYWSWGNRQQKDRQSFVQEISNEASDDRKAKQLWELSSKLVK
LV
>PSB37391.1 protochlorophyllide oxidoreductase [Aphanothece cf. minutissima CCALA 015]
MITGASSGVGLFAAKALVDRGWHVVMACRDTDKARRAQAALGMADGAVTHLKVDLADLDSVRALVDAFHATGRPLDALVC
NAAVYLPRLKHPERSPQGYEISMATNHFGHFLLIHLLLEDLKRSSHPSRRLVILGTVTANSKELGGKIPIPAPADLGDLS
GFAAGFKAPIAMASGKSFKPGKAYKDSKLCNMITTQELHRRLHDSTGIVFTSLYPGCVADTPLFRHTPRAFQTIFPWFQK
NITGGYVSQALAGERVAQVTADPDFAVSGVHWSWGNRQTKGGKQFSQELSEKASNPVTAQRMWDYSMQLVGLA
>PSB43613.1 protochlorophyllide oxidoreductase [filamentous cyanobacterium Phorm 6]
MAQNHKSTVIITGASSGVGLYGAKALADKGWHVVMACRDVRKAGDAAQELGIPQGSFSIMQIDLGDLESVRRFAREFKAS
GRPLDALVCNAAIYMPLIKEPQRSPEGYELTMTTNHLGHFLLCNLMMESMKPSYYSDARMVILGTVTHNPDELGGKIPPR
PDLGKFEGFEAGFKDPVSMVDGKRFEPVKAYKDSKVCNVLTMRELHRRFHESTGISFTSLYPGCVADTPLFRNHYPLFQK
LFPLFQKNITGGYVSQELAGERLAMVVADPEYKQSGAYWSWGNRQKKDGKSFVQKVSPQARDDEKADRMWELSAKLVGLS
DQASMGAASAGRSA
>PSB46418.1 protochlorophyllide oxidoreductase [Cyanosarcina cf. burmensis CCALA 770]
MAQQQSTVVITGTSSGVGLYAAKAFAKRGWYVVMGCRDIPKTKAAAQSVSIPEDSYTVIHLDLASLESVRQFVKDFRATG
RRLDALVCNAAIYMPLLKEPLRSPEGYELNVATNHLGHFLLCNLMLEDLKNSPATDKRLVILGTVTHNPDELGGKIPPRP
DLGNLDGFAAGFKAPISMIDGKKFEPVKAYKDSKVCNVLTMRELHRRYHDSTGITFTSLYPGCVADTPLFRNHYPLFQKL
FPLFQKHITGGYVSQELAGERVAAVVIDPEYKQSGAYWSWGNRQKKEGKSFVQKVSPQARDDEKARKMWDLSEKLVGIGV
PV
>PSB52904.1 protochlorophyllide oxidoreductase [Chamaesiphon polymorphus CCALA 037]
MTQQTVIITGASSGVGLYAAKAMADRGWHVVMACRDLNKAEQAAQSLGMSLDSYSIIHIDLGSLESVKKFVGEFRATGKS
LDALVCNAAVYLPLLKQPMRSPEGYELSVATNHFGHFLLCKLLLDDLKASPAPDKRLIILGTVTANSKELGGKIPIPAPA
DLGDLQGLAAGFKAPISMIDGKPFKAGKAYKDSKLCNMMTSRELHRRYHDSTGIVFNTLYPGCVADTPLFRNSYPLFQKI
FPWFQKNITKGYVSQELAGERVAQVVVDPEFKQSGVHWSWGNRQQAGRKGFVQELSDKASDDKAVRMWDLTEKLVG
>PSB61146.1 protochlorophyllide oxidoreductase [Chroococcidiopsis cubana CCALA 043]
MAQQQSTVVITGTSSGVGLYAAKAFAKRGWYVVMGCRDIPKTKAAAQSVSIPEDSYTVIHLDLASLESVRQFVKDFRATG
RRLDALVCNAAIYMPLLKEPLRSPEGYELNVATNHLGHFLLCNLMLEDLKNSPATDKRLVILGTVTHNPDELGGKIPPRP
DLGNLDGFAAGFKAPISMIDGKKFEPVKAYKDSKVCNVLTMRELHRRYHDSTGITFTSLYPGCVADTPLFRNHYPLFQKL
FPLFQKHITGGYVSQELAGERVAAVVIDPEYKQSGAYWSWGNRQKKEGKSFVQKVSPQARDDEKARKMWDLSEKLVGIGV
PV
>PSF36728.1 protochlorophyllide oxidoreductase [Aphanothece hegewaldii CCALA 016]
MASNQKTVVITGTSSGVGLYAAKALAQRGWFVVMACRDIPKTEAAAQEVGIPKDSYTIMPIDLADLASVRKFVQNFRASG
RSLEALVGNAAIYMPLLKEPLRSPEGYELSMATNHLGHFLLCNMMLEDMKKSTYPDRRMIILGTVTHNPDELGGKIPPRP
DLGNLEGFAKGFKAPVTMADGKKFESVKAYKDSKVCNVLTMRELHRRYHESTGITFTSLYPGCVADTPLFRNHYPLFQKL
FPLFQKNITGGYVSQELAGERVAAVVADPEYKQSGAYWSWGNRQKKGGKSFVQTVSPQARDDEKAVLVWDLSKKLVGLA
>PUE50165.1 protochlorophyllide oxidoreductase [Limnohabitans sp. 2KL-51]
MRLAPSTPTNQPLSPIVIVTGASSGVGLYATASLIQLGWHVVMACRDLAKAQRVAAEMQLPAGHFSLMHLDLGSLQSVRD
FASAYLALDWPLHALLNNAASYQPRLKTPARSPEGYELSVATNHLGHFLLSRLLMDLLLSTQEQERAQQPAFRARLITLG
TVTANSEEFGGKVPIPAPADLGDLAGLEQGFLDPVAMIDAKPFKAGKAYKDSKLCNMIISRELHRRFHESTGLVCSTVYP
GCVADTALFRDTPLAFQRIFPWFQKNITKGYVSQALAGERVAQVVVDADFSTSGVHWSWGNRQRPGRPAFAQKLSAKATQ
ESLGIRLWALSEKLTGLSA
>PYE01983.1 protochlorophyllide oxidoreductase [Prochlorococcus marinus XMU1403]
MALVQAAPGTVLITGTTSGVGLYATKSLVERGWRVITANRCSLRAEASASAVGLPTNSPRQLKHIQIDLGDLDSVRNGAK
SLLEDLEKPLDALVCNAAVYLPRLKKPLRSPQGYEISMATNHFGHFLLIQMLLENLSKSSRPVWKGRSWGVESSRVVILG
TVTANNKELGGKIPIPAPADLGNLSGFEEGFCDPISMASGKRFKPGKAYKDSKLCNMITTQELHRRFNSSPILFSSLYPG
CVANTRLFRNTPKLFQWLFPWFQKLITGGFVSEALAGDRVAQVVSDPQFAISGVHWSWGNRQRKDRQQFSQELSDRVTDP
VTSRKVWELSMRLVGLK
>PZN94637.1 protochlorophyllide oxidoreductase [Alphaproteobacteria bacterium]
MDARTVPVVIITGASSGVGLWSAKALADRGWHVVMACRDVAKAEAAAVATGIPATARTIMPIDLGDLASVRAFVAAFTAT
GLRLDALVCNAAVYLPRLAAPLRSPDGYEISVATNYFGHFLLANLLLPRLGKAPAPRLVTLGTVTANSEEFGGKVPIPAP
ADLGDLQGLAAGFRAPVAMIDGKNFKPGKAYKDSKLCTMIMSRELHRRFHADTGIVFATLYPGCVAETPLFRHAPPLFRK
IFPWFQKNITRGYVSQPLSGERVAQVVADPAFTASGVHWSWGNRQRAGREAFSQPLSAKANDQARAARLWDLTAKLTGLE
A
>PZO15167.1 protochlorophyllide oxidoreductase [Burkholderiales bacterium]
MHQSPTPPVVPTVIVTGASSGVGLHATKSLTERGWFVVMACRDTAKAARVASELAIPASHHAVLEIDLGAQASVRRFVDS
FRALGRPLNVLLNNAAVYLPRLKEPQRSPEGFEISVATNHLGHFLLSRLLMNDLQQAGGAQQGQPARLITLGTVTANSEE
FGGKVPIPAPADLGNLQGLEAGFKAPVAMIDGKPFKPGKAYKDSKLCNMIMSRELHRRYNADTGIVFNTLYPGCVADTAL
FRDTPQAFRTIFPWFQKNITKGYVTQALAGERVAQVVADETFAQSGVHWSWGNRQQAGRQAFAQPLSAKASDVARASRLW
NLSEKLVGLA
>PZO20961.1 protochlorophyllide oxidoreductase [Leptolyngbya foveolarum]
MEQQRYNVIITGASSGVGLYAAKALAAKGWHVIMACRDLPKTERVAKEVGIAPDGYSIIKLDLASLESVRQFVEAFRATG
KSLDALVVNAAIYKPQLKTPERSEDGYEISVATNHLGHFLLCNLLLEDMKKAAHPEPRLVTLGTVTANPKELGGKIPIPA
PPDLGDLEGFKLGFKYPIAMVDGKKFKPGKAYKDSKLCNMLTMMEMHRRYHEESGIIFNALYPGCVAESDLFRDAPKLFQ
TIFPFFQKNITGGYVSEEESGKRVAQVVADEGFNKSGVYWSWGNRQQENREAFSQEMSNEAEDAAKASKLWELSEKLVGI
A
>PZO42213.1 protochlorophyllide oxidoreductase [Pseudanabaena frigida]
MSYPQLPTAIITGASSGVGLWSAKALADKGWFIVMACRNIDKTHKAAESVGIPKDRYEIIQVDLGSLVSVREFVAKFRAT
GRSLDALLCNAAIYMPLLKEPLRSPEGFELTMTTNHLSHFLLCNLLLEDMKKSTYGDRRMVILGTVTHNPDELGGKIPPQ
PDLGNLEGFEKGFKPPISMANGKKFEPVRAYKESKVCNILTMRELHRRFHDSTGITFTSLYPGCVADTPLFRNHYPLFQK
LFPLFQKNITKGYVTQELSGERVAAVIADPEYRQSGAYWSWGNRQKKDGKSFVQTVSPQARDDARAERMWDLSAKLVRLV
>PZO44905.1 protochlorophyllide oxidoreductase [Leptolyngbya antarctica]
MEQQKTVIVTGASSGVGLNAAKALADRGWHVVMACRNLDKTKQVAQEIGIPSDRYSIIHLDLGSLASVRQFVSDFRATGR
SLEALVGNAAVYYPLLKEPMYSEDGYEISVATNHLGHFLLCNLLLDDLKASPAADKRLIILGTVTANPKELGGKIPIPAP
PDLGNLEGFEAGFKAPISMINNKKFKSGKAYKDSKLCNVLTMRELHRRYHDETGITFSSLYPGCVADTPLFRNHFKAFQT
IFPWFQKNITGGYVTQKLAGERVADVVTDAELKDSGMYWSWGNRQKPGRRSFDQEVSNEAQDDAKARKLWDLSARLVGLD
DETARSVPATAGSV
>WP_088243913.1 protochlorophyllide oxidoreductase [Calothrix rhizosoleniae]
MQQNQKPTVVITGASSGVGLYAAKALANKGWHVVMACRNVTKAGEAAQSLGIPQGSYSIMQIDLGNLESVKRFSREFTAS
GRLLGALVCNAAIYMPLLKEPLRSPEGYELTMTTNHLGHFLLCNLMLEDLKKSPLADKRLVILGTVTHNPDEPGGKVYPR
PDLGKFEGFEAGFKEPISMADGKKFEPVKAYKDSKVCNVLTMLELHRRYHDSTGITFTSLYPGCVADTPLFRNHYRLFQK
LFPLFQKYITKGYVSQELAGERVAAVVADPEFKQSGAYWSWGNRNSQERQAFVQRVSPQARDDERARRMWETSASLVGIA
QETASVR
>WP_105221942.1 protochlorophyllide oxidoreductase [Gloeocapsopsis sp. AAB1 = 1H9]
MEQHRKSTVIITGASSGVGLYAAKALAQRGWHVVMACRNLEKAKNAAESVGIPQGSYTVMHIDLGSLDSVRKFVNDFRAS
GKSLDALVCNAAIYMPLLKEPQRSPEGYELTMTTNHLGHFLLCNLMLEDLKNSPATDKRVVILGTVTHNPDELGGKIPPR
PDLGNLDGFADGFKAPISMIDGKKFEPVKAYKDSKVCNVLTMRELHRRYQDTTGITFTSLYPGCVADTPLFRNHYPLFQK
LFPLFQKYITGGYVSQDLAGERVAAVVIDPEYKQSGVYWSWGNRQKKDGKPFVQKVSPQARDDAKAERMWDLSEKLIEA
>PIK86652.1 protochlorophyllide oxidoreductase [Synechococcus sp. 63AY4M2]
MAEELDMQAQAQPTVVITGASSGVGLYAALALAKRGWHVVMACRDLDKGRRMAQQVGIPQGSYTLMPIDLASLASVRQFV
EQFRQSGRSLDALVCNAAIYMPLLKQPLRSPEGYELTMATNHLGHFLLCHLMLEDLKRSTYPDRRLVILGTVTHNPKELG
GKIPPQPHLGDLRGFAQGFKEPISMADGGKFDPVKAYKDSKVCNILTMRELHRRFHESTGITFLSLYPGCVAETGLFRHH
YPLFQKLFPWFQKNITGGYVSQELAGERVAQVVADPEFRQSGFYWSWGNRQRKNAKPFNQEVSDEAGDEAKAKLLWDLSE
KLVGVPQLVAL
>PIK84754.1 protochlorophyllide oxidoreductase [Synechococcus sp. 65AY6A5]
MAEELDMQAQAQPTVVITGASSGVGLYAALALAKRGWHVVMACRDLDKGRRMAQQVGIPQGSYTLMPIDLASLASVRQFV
EQFRQSGRSLDALVCNAAIYMPLLKQPLRSPEGYELTMATNHLGHFLLCHLMLEDLKRSTYPDRRLVILGTVTHNPKELG
GKIPPQPHLGDLRGFAQGFKEPISMADGGKFDPVKAYKDSKVCNILTMRELHRRFHESTGITFLSLYPGCVAETGLFRHH
YPLFQKLFPWFQKNITGGYVSQELAGERVAQVVADPEFRQSGFYWSWGNRQRKNAKPFNQEVSDEAGDEAKAKLLWDLSE
KLVGVPQLVAL
>PIK92008.1 protochlorophyllide oxidoreductase [Synechococcus sp. 65AY6Li]
MAEELDMQAQAQPTVVITGASSGVGLYAALALAKRGWHVVMACRDLDKGRRMAQQVGIPQGSYTLMPIDLASLASVRQFV
EQFRQSGRSLDALVCNAAIYMPLLKQPLRSPEGYELTMATNHLGHFLLCHLMLEDLKRSTYPDRRLVILGTVTHNPKELG
GKIPPQPHLGDLRGFAQGFKEPISMADGGKFDPVKAYKDSKVCNILTMRELHRRFHESTGITFLSLYPGCVAETGLFRHH
YPLFQKLFPWFQKNITGGYVSQELAGERVAQVVADPEFRQSGFYWSWGNRQRKNAKPFNQEVSDEAGDEAKAKLLWDLSE
KLVGVPQLVAL

>PSO66869.1 protochlorophyllide oxidoreductase [Cyanobacteria bacterium QH_6_48_35]
MKDDPTSTVAITGASSGIGLEAAKVLAQTGQWHVVMACRNLSKAEKAAQAAGMPKESYTVMHLDLASLESVREFVKNFRE
SGKSLDALLCNAAVYMPLLKEPLRSEDGYELSVATNHLGHFLLCNLMLEDLEKSSVSEPRLVILGTVTHNPNEPGGSIPP
RPNLGDLKGFEEGFKAPHSMIDGGEFQPIKAYKDSKVCNVLTMRELHRRYHDSHGITFSSLYPGCVATSDLFRNHYRLFK
FLFPLFQKYITGGFVSEEEAGRRVAEVVASPAYNQSGAYWSWGNRQKKDGKSFVQSVSREAGDEDKAKRLWELSEKLVGS
GVSV
>PSO84397.1 protochlorophyllide oxidoreductase [Cyanobacteria bacterium QS_3_48_167]
MAQDPTSTVAITGASSGIGLEAAKVLAQTGQWHVVMACRNLSKAEKAAQAAGMPKESYTVMHLDLASLESVREFVKNFRE
SGKSLDALLCNAAVYMPLLKEPLRSEDGYELSVATNHLGHFLLCNLMLEDLEKSSVSEPRLVILGTVTHNPNEPGGSIPP
RPNLGDLKGFEEGFKAPHSMIDGGEFQPIKAYKDSKVCNVLTMRELHRRYHDSHGITFSSLYPGCVATSDLFRNHYRLFK
FLFPLFQKYITGGFVSEEEAGRRVAEVVASPAYNQSGAYWSWGNRQKKDGKSFVQSVSREAGDEDKAKRLWELSEKLVGS
SVSV
>PSP15947.1 protochlorophyllide oxidoreductase [Cyanobacteria bacterium SW_5_48_44]
MAQDPTSTVAITGASSGIGLEAAKVLAQTGQWHVVMACRNLSKAEKAAQAAGMPKESYTVMHLDLASLESVREFVKNFRE
SGKSLDALLCNAAVYMPLLKEPLRSEDGYELSVATNHLGHFLLCNLMLEDLEKSSVSEPRLVILGTVTHNPNEPGGSIPP
RPNLGDLKGFEEGFKAPHSMIDGGEFQPIKAYKDSKVCNVLTMRELHRRYHDSHGITFSSLYPGCVATSDLFRNHYRLFK
FLFPLFQKYITGGFVSEEEAGRRVAEVVASPAYNQSGAYWSWGNRQKKDGKSFVQSVSREAGDEDKAKRLWELSEKLVGS
GVSV
>PMB29318.1 protochlorophyllide oxidoreductase [Fischerella thermalis BR2B]
MEHNRKSTVIITGASSGVGLYSAKALAKRGWHVVMACRDLAKAEKAAQTVGIPQDSYTIMHIDLSSLESVRQFVKDFRAS
GKSLEALVCNAAIYMPLLKRPLRSPEGYELTVATNHLGHFLLCNLMLEDLKNSPAADKRLVILGTVTHNPDELGGKIPPR
PDLGDLKGFEQGFKEPITMIDGKKFEPVKAYKDSKVCNVLTMRELHRRYHESTGIIFSSLYPGCVAETPLFRNHYPLFQK
LFPLFQKYITGGYVSQELSGERVAAVVADPEYAQSGVYWSWGNRQKKDGKSFVQQVSPQARDDAKGERMWDLSAKLVGIA
