# Supplementary material for: Complex Evolution of Light-Dependent Protochlorophyllide Oxidoreductases in Aerobic Anoxygenic Phototrophs: Origin, Phylogeny, and Function
Source: Mol Biol Evol. 2020 Sep 15;38(3):819–37. doi: 10.1093/molbev/msaa234 (PMC7947762; doi:10.1093/molbev/msaa234)
Supplement: msaa234_Supplementary_Data [file msaa234_supplementary_data.zip › Table-S10.xlsx]

## Sheet: Info table AAPB LPORs
Taxonomy	Species	Strain	LPOR AccNUM	GI analysis	LPOR-contig	LPOR-contig size	LPOR location on genome/contig/plasmid	Assembly AccNUM	Assembly level	WGS	# of contigs/scaffolds	RefSeq Info	Seq similarity to Synechocystis sp. PCC 6803 (blastp) percent identity
Alphaproteobacteria	Acidiphilium angustum	ATCC 35903	WP_029314395.1	no	NZ_JNJH01000118	2108 bp	complement(282..1262)	GCA_000701585.1	Scaffold	JNJH01	207	representative genome	63.12%
Alphaproteobacteria	Acidiphilium rubrum	ATCC 35905	SIR58578.1	no	FTNE01000069	2153 bp	806..1819	GCA_900156265.1	Scaffold	FTNE01	78	available at refseq	63.12%
Alphaproteobacteria	Alphaproteobacteria bacterium	ULC179bin3	PZN94637.1	no	QBLU01000021	51094 bp	27844..28809	GCA_003241875.1	Scaffold	QBLU01	111	excluded from RefSeq, derived from metagenome (microbial mat metagenome)	64.17%
Alphaproteobacteria	Alphaproteobacteria bacterium PA4	PA4	OYU15985.1	yes	NKIQ01000004	165977 bp	complement(65081..66052)	GCA_002256005.1	Scaffold	NKIQ01	53	excluded from RefSeq, derived from metagenome (algae metagenome)	65.61%
Alphaproteobacteria	Dinoroseobacter shibae	DFL 12	ABV95870.1	yes	plasmid: CP000835.1	plasmid: 72296 bp	63598..64584	GCA_000018145.1	Complete Genome			representative genome	61.44%
Alphaproteobacteria	Erythrobacter litoralis	DSM 8509	AOL22630.1	yes			699441..700424	GCA_001719165.1	Complete Genome			representative genome	64.44%
Alphaproteobacteria	Erythrobacter litoralis	DSM 8509	KEO90002.1	yes	JMIX01000013	193763 bp	complement(136648..137631)	GCA_000714795.1	Contig	JMIX01	22	available at refseq	64.44%
Alphaproteobacteria	Erythrobacter sp. HL-111	HL-111	SDS46897.1	yes			1706146..1707129	GCA_900105095.1	Chromosome			available at refseq	61.99%
Alphaproteobacteria	Erythrobacter sp. SCN 62-14		ODS93018.1	no	MEDW01000129	8065 bp	complement(1355..2356)	GCA_001724215.1	Scaffold	MEDW01	136	excluded from RefSeq, derived from metagenome (bioreactor metagenome)	61.85%
Alphaproteobacteria	Erythrobacteraceae bacterium HL-111	HL-111	KPP91129.1	no	LJSW01000016	57645 bp	2105..3088	GCA_001314765.1	Scaffold	LJSW01	63	excluded from RefSeq, derived from metagenome (microbial mat metagenome)	61.99%
Alphaproteobacteria	Loktanella fryxellensis	DSM 16213	SEN87055.1	no	FOCI01000049	6751 bp	complement(1888..2868)	GCA_900110065.1	Scaffold	FOCI01	74	representative genome	64.54%
Alphaproteobacteria	Porphyrobacter dokdonensis DSM 17193	DSM 17193	WP_068863292.1	yes	NZ_MUYI01000013	2986864 bp	2542759..2543757	GCA_002155305.1	Contig	MUYI01	13	available at refseq	62.50%
Alphaproteobacteria	Porphyrobacter dokdonensis DSW-74	DSW-74	OBV11559.1	yes	LZYB01000006	336930 bp	complement(232995..233891)	GCA_001677335.1	Contig	LZYB01	11	representative genome	62.50%
Alphaproteobacteria	Porphyrobacter tepidarius	DSM 10594	WP_086617938.1	yes	NZ_MUYJ01000005	222472 bp	complement(195152..196150)	GCA_002155695.1	Contig	MUYJ01	32	representative genome	60.74%
Alphaproteobacteria	Roseisalinus antarcticus	CECT 7023	SLN77620.1	no	FWFZ01000057	12569 bp	8736..9698	GCA_900172355.1	Contig	FWFZ01	156	representative genome	63.24%
Alphaproteobacteria	Sandarakinorhabdus cyanobacteriorum	TH057	OYQ31188.1	no	NOXT01000090	43927 bp	42645..43646	GCA_002251755.1	Scaffold	NOXT01	130	available at refseq	58.73%
Alphaproteobacteria	Sandarakinorhabdus limnophila	DSM 17366	WP_022680993.1	yes	NZ_ATVO01000010	134653 bp	19241..20224	GCA_000420765.1	Contig	ATVO01	11	representative genome	60.12%
Alphaproteobacteria	Sandarakinorhabdus sp. AAP62	AAP62	WP_020480449.1	yes	NZ_ANFY01000008	98039 bp	complement(48244..49215)	GCA_000331225.1	Contig	ANFY01	22	available at refseq	58.39%
Alphaproteobacteria	Sphingomonadales bacterium 28-64-96	28-64-96	OYZ16473.1	yes	NCGP01000001	880355 bp	complement(144851..145834)	GCA_002281615.1	Contig	NCGP01	10	excluded from RefSeq, derived from metagenome (mine drainage metagenome)	60.43%
Alphaproteobacteria	Sphingomonadales bacterium 32-65-25	32-65-25	OYX79084.1	yes	NCEU01000001	705485 bp	587888..588871	GCA_002280855.1	Scaffold	NCEU01	12	excluded from RefSeq, derived from metagenome (mine drainage metagenome)	60.12%
Alphaproteobacteria	Sphingomonas sp. 12-62-6	12-62-6	OYW22568.1	no	NCCL01000082	7234 bp	5625..6587	GCA_002279655.1	Scaffold	NCCL01	198	excluded from RefSeq, derived from metagenome (mine drainage metagenome)	66.46%
Alphaproteobacteria	Sphingomonas sp. 28-62-11	28-62-11	OYY63160.1	no	NCGB01000054	13928 bp	8492..9454	GCA_002278865.1	Scaffold	NCGB01	63	excluded from RefSeq, derived from metagenome (mine drainage metagenome)	67.72%
Alphaproteobacteria	Sphingomonas sp. 28-62-20	28-62-20	OYY75650.1	no	NCGH01000034	21777 bp	complement(12340..13338)	GCA_002281505.1	Contig	NCGH01	86	excluded from RefSeq, derived from metagenome (mine drainage metagenome)	66.46%
Alphaproteobacteria	Sphingomonas sp. 32-62-10	32-62-10	OYX39646.1	yes	NCEE01000009	148149 bp	complement(93367..94329)	GCA_002280555.1	Scaffold	NCEE01	42	excluded from RefSeq, derived from metagenome (mine drainage metagenome)	66.46%
Alphaproteobacteria	Sphingomonas sp. IBVSS1	IBVSS1	OSZ70988.1	yes	NFUS01000002	725283 bp	656555..657541	GCA_002127205.1	Scaffold	NFUS01	11	available at refseq	59.33%
Alphaproteobacteria	Sulfitobacter guttiformis	KCTC 32187	KIN73509.1	yes	JASG01000004	3800602 bp	2454191..2455150	GCA_000622425.1	Contig	JASG01	4	representative genome	60.44%
Alphaproteobacteria	Yoonia vestfoldensis	DSM 16212	WP_026352701.1	no	record ARNL01 does not contain full sequence info, record NZ_KB90 is not found			GCA_000382265.1	Scaffold	ARNL01	49	available at refseq	63.24%
Betaproteobacteria	Burkholderiales bacterium	ULC146bin1	PZO15167.1	no	QBMB01000043	36601 bp	26428..27420	GCA_003241965.1	Scaffold	QBMB01	177	excluded from RefSeq, derived from metagenome (microbial mat metagenome)	64.91%
Betaproteobacteria	Limnohabitans sp. 15K	15K	PIT82811.1	yes	NESM01000001	1881021 bp	777357..778352	GCA_002778285.1	Contig	NESM01	15	available at refseq	58.05%
Betaproteobacteria	Limnohabitans sp. 2KL-51	2KL-51	PUE50165.1	yes	NESJ01000004	293922 bp	complement(176461..177480)	GCA_003063645.1	Contig	NESJ01	76	available at refseq	59.33%
Betaproteobacteria	Polynucleobacter paneuropaeus	MG-25-Pas1-D2	AWW49216.1	yes			1505683..1506666	GCA_003261235.1	Chromosome			available at refseq	59.12%
Betaproteobacteria	Polynucleobacter campilacus	MWH-Feld-100	OWS70994.1	yes	NGUP01000001	595323 bp	complement (344884..345867)	GCA_002206625.1	Contig	NGUP01	9	available at refseq	58.81%
Gemmatimonadetes	Gemmatimonadetes bacterium	Baikal-G1	PHX65690.1	no	NSHR01000028	5640 bp	complement(2108..3070)	GCA_002737115.1	Contig	NSHR01	89	excluded from RefSeq, derived from metagenome (lake water metagenome)	63.52%
Gemmatimonadetes	Gemmatimonas phototrophica	AP64	AMW05784.1	yes			3631780..3632748	GCA_000695095.2	Complete Genome			representative genome	66.77%
uncl. Proteobacteria	Proteobacteria bacterium ST_bin13	ST_bin13	OQW77747.1	yes	MSXQ01000002	319521 bp	146541..147539	GCA_002083645.1	Scaffold	MSXQ01	41	excluded from RefSeq, derived from metagenome (biofilter metagenome)	66.14%
uncl. Proteobacteria	Proteobacteria bacterium ST_bin14	ST_bin14	OQW73116.1	no	MSXR01000025	53793 bp	complement(4534..5496)	GCA_002083655.1	Scaffold	MSXR01	33	excluded from RefSeq, derived from metagenome (biofilter metagenome)	66.13%
Most likely contamination by Synechococcus species
Actinobacteria	Propionibacteriaceae bacterium	NAT249	MAR53084.1	-	NZZL01000102	18186 bp	complement(6631..7581)	GCA_002702445.1	Contig	NZZL01	103	excluded from RefSeq, derived from metagenome (marine metagenome)	61.78%
Planctomycetes	Planctomycetaceae bacterium TMED241	TMED241	RPG07162.1	-	NHKM02000072	28322 bp	complement(2860..3810)	GCA_002168905.2	Contig	NHKM02	77	excluded from RefSeq, derived from metagenome (marine metagenome)	62.42%

## Sheet: SEQ used in tree inference
Species	Order	Phylum (class/group)	AccNUM
Mycobacterium rhodesiae	Corynebacteriales	Actinobacteria	WP_014213013.1
Isoptericola variabilis 225	Micrococcales	Actinobacteria	WP_013838847.1
Actinoplanes sp. N902-109	Micromonosporales	Actinobacteria	WP_041832207.1
Microlunatus phosphovorus	Propionibacteriales	Actinobacteria	WP_013863329.1
Saccharopolyspora erythraea	Pseudonocardiales	Actinobacteria	EQD83656.1
Gloeobacter violaceus PCC 7421	Gloeobacterales	Cyanobacteria	BAC90427.1
Aphanothece cf. minutissima CCALA 015	Chroococcales	Cyanobacteria	PSB37391.1
Aphanothece hegewaldii CCALA 016	Chroococcales	Cyanobacteria	PSF36728.1
Crocosphaera watsonii WH 8501	Chroococcales	Cyanobacteria	EAM49585.1
Halothece sp. KZN 001	Chroococcales	Cyanobacteria	PNW59588.1
Halothece sp. PCC 7418	Chroococcales	Cyanobacteria	AFZ42677.1
Rubidibacter lacunae KORDI 51-2	Chroococcales	Cyanobacteria	ERN40140.1
Chondrocystis sp. NIES-4102	Chroococcales	Cyanobacteria	BAZ45547.1
Chroogloeocystis siderophila 5.2 s.c.1	Chroococcales	Cyanobacteria	OKH28833.1
Cyanosarcina cf. burmensis CCALA 770	Chroococcales	Cyanobacteria	PSB46418.1
Geminocystis herdmanii	Chroococcales	Cyanobacteria	WP_017294637.1
Geminocystis sp. NIES-3708	Chroococcales	Cyanobacteria	BAQ59706.1
Geminocystis sp. NIES-3709	Chroococcales	Cyanobacteria	BAQ63344.1
Gloeocapsa sp. PCC 73106	Chroococcales	Cyanobacteria	ELR96356.1
Gloeocapsa sp. PCC 7428	Chroococcales	Cyanobacteria	AFZ30013.1
Gloeocapsopsis sp. AAB1	Chroococcales	Cyanobacteria	WP_105221942.1
Cyanobacterium aponinum IPPAS B-1201	Chroococcales	Cyanobacteria	PHV61722.1
Cyanobacterium aponinum PCC 10605	Chroococcales	Cyanobacteria	AFZ52339.1
Cyanobacterium sp. IPPAS B-1200	Chroococcales	Cyanobacteria	OEJ77856.1
Cyanobacterium stanieri HL-69	Chroococcales	Cyanobacteria	AUC59651.1
Cyanobacterium stanieri PCC 7202	Chroococcales	Cyanobacteria	AFZ48816.1
Chlorogloea sp. CCALA 695	Chroococcales	Cyanobacteria	PSB31426.1
Microcystis aeruginosa PCC 9701	Chroococcales	Cyanobacteria	CCI35468.1
Microcystis panniformis FACHB-1757	Chroococcales	Cyanobacteria	AKV66983.1
Microcystis sp. T1-4	Chroococcales	Cyanobacteria	CCI32835.1
Chroococcidiopsis cubana CCALA 043	Chroococcidiopsidales	Cyanobacteria	PSB61146.1
Chroococcidiopsis thermalis PCC 7203	Chroococcidiopsidales	Cyanobacteria	AFY89766.1
Gloeomargarita lithophora Alchichica-D10	Gloeoemargaritales	Cyanobacteria	APB32885.1
Cyanobacteria bacterium QH_6_48_35	-	Cyanobacteria	PSO66869.1
Cyanobacteria bacterium QS_3_48_167	-	Cyanobacteria	PSO84397.1
Cyanobacteria bacterium SW_5_48_44	-	Cyanobacteria	PSP15947.1
cyanobacterium PCC 7702	-	Cyanobacteria	WP_017321331.1
filamentous cyanobacterium Phorm 6	-	Cyanobacteria	PSB43613.1
Anabaenopsis circularis NIES-21	Nostocales	Cyanobacteria	BAY17144.1
Aphanizomenon flos-aquae	Nostocales	Cyanobacteria	WP_027401313.1
Aphanizomenon flos-aquae WA102	Nostocales	Cyanobacteria	OBQ44972.1
Chrysosporum ovalisporum	Nostocales	Cyanobacteria	CEJ44187.1
Cuspidothrix issatschenkoi CHARLIE-1	Nostocales	Cyanobacteria	PPJ63884.1
Cylindrospermopsis raciborskii C03	Nostocales	Cyanobacteria	PNJ95722.1
Cylindrospermopsis raciborskii CS-505	Nostocales	Cyanobacteria	OBU78146.1
Dolichospermum circinale	Nostocales	Cyanobacteria	WP_028089929.1
Dolichospermum compactum NIES-806	Nostocales	Cyanobacteria	BAZ87254.1
Nodularia sp. NIES-3585	Nostocales	Cyanobacteria	GAX38525.1
Nodularia spumigena CCY9414	Nostocales	Cyanobacteria	EAW43987.1
Nodularia spumigena UHCC 0039	Nostocales	Cyanobacteria	AVZ29919.1
Raphidiopsis brookii D9	Nostocales	Cyanobacteria	EFA72926.1
Raphidiopsis curvata NIES-932	Nostocales	Cyanobacteria	BAZ91004.1
Sphaerospermopsis kisseleviana NIES-73	Nostocales	Cyanobacteria	BAZ82246.1
Chlorogloeopsis fritschii	Nostocales	Cyanobacteria	WP_026087732.1
Aulosira laxa NIES-50	Nostocales	Cyanobacteria	BAZ73107.1
Fortiea contorta	Nostocales	Cyanobacteria	WP_017651966.1
Fischerella major NIES-592	Nostocales	Cyanobacteria	OKH10961.1
Fischerella muscicola	Nostocales	Cyanobacteria	WP_016860488.1
Fischerella sp. JSC-11	Nostocales	Cyanobacteria	EHC10076.1
Fischerella thermalis BR2B	Nostocales	Cyanobacteria	PMB29318.1
Fischerella thermalis CCMEE 5196	Nostocales	Cyanobacteria	PLZ96464.1
Fischerella thermalis WC441	Nostocales	Cyanobacteria	PLZ52490.1
Hapalosiphon sp. MRB220	Nostocales	Cyanobacteria	KOP24851.1
Nostocales cyanobacterium HT-58-2	Nostocales	Cyanobacteria	ARV58105.1
Anabaena cylindrica PCC 7122	Nostocales	Cyanobacteria	AFZ56223.1
Anabaena sp. 4-3	Nostocales	Cyanobacteria	WP_066424619.1
Anabaena sp. 90	Nostocales	Cyanobacteria	AFW93299.1
Anabaena sp. PCC 7108	Nostocales	Cyanobacteria	WP_016949159.1
Anabaena sp. WA102	Nostocales	Cyanobacteria	ALB40564.1
Cylindrospermum stagnale PCC 7417	Nostocales	Cyanobacteria	AFZ22664.1
Nostoc calcicola FACHB-389	Nostocales	Cyanobacteria	OKH36490.1
Nostoc linckia z1	Nostocales	Cyanobacteria	PHJ62938.1
Nostoc piscinale CENA21	Nostocales	Cyanobacteria	ALF52506.1
Nostoc punctiforme PCC 73102	Nostocales	Cyanobacteria	ACC81298.1
Nostoc sp. 'Peltigera membranacea cyanobiont' 213	Nostocales	Cyanobacteria	OYD99246.1
Nostoc sp. PCC 7524	Nostocales	Cyanobacteria	AFY47926.1
Nostoc sp. T09	Nostocales	Cyanobacteria	OUL21198.1
Richelia intracellularis	Nostocales	Cyanobacteria	CDN14928.1
'Nostoc azollae' 0708	Nostocales	Cyanobacteria	ADI62816.1
Anabaena variabilis ATCC 29413	Nostocales	Cyanobacteria	ABA19920.1
Trichormus sp. NMC-1	Nostocales	Cyanobacteria	WP_071190363.1
Trichormus variabilis NIES-23	Nostocales	Cyanobacteria	BAY67361.1
Calothrix brevissima NIES-22	Nostocales	Cyanobacteria	BAY60042.1
Calothrix elsteri CCALA 953	Nostocales	Cyanobacteria	PAX49851.1
Calothrix parasitica NIES-267	Nostocales	Cyanobacteria	BAY80574.1
Calothrix rhizosoleniae	Nostocales	Cyanobacteria	WP_088243913.1
Calothrix sp. HK-06	Nostocales	Cyanobacteria	OKH47930.1
Calothrix sp. PCC 6303	Nostocales	Cyanobacteria	AFZ00300.1
Calothrix sp. PCC 7103	Nostocales	Cyanobacteria	WP_019489754.1
Calothrix sp. PCC 7507	Nostocales	Cyanobacteria	AFY31408.1
Fremyella diplosiphon NIES-3275	Nostocales	Cyanobacteria	BAY94214.1
Rivularia sp. PCC 7116	Nostocales	Cyanobacteria	AFY57937.1
Scytonema hofmannii PCC 7110	Nostocales	Cyanobacteria	KYC41843.1
Scytonema millei VB511283	Nostocales	Cyanobacteria	ODN59681.1
Scytonema sp. HK-05	Nostocales	Cyanobacteria	OKH43182.1
Scytonema tolypothrichoides VB-61278	Nostocales	Cyanobacteria	KIJ82429.1
Mastigocladopsis repens	Nostocales	Cyanobacteria	WP_017315025.1
Tolypothrix bouteillei VB521301	Nostocales	Cyanobacteria	KIE06771.1
Tolypothrix campylonemoides VB511288	Nostocales	Cyanobacteria	KIJ77274.1
Tolypothrix sp. NIES-4075	Nostocales	Cyanobacteria	GAX42679.1
Tolypothrix sp. PCC 7601	Nostocales	Cyanobacteria	EKF03863.1
Coleofasciculus chthonoplastes PCC 7420	Oscillatoriales	Cyanobacteria	EDX71501.1
Geitlerinema sp. PCC 7105	Oscillatoriales	Cyanobacteria	WP_017658553.1
Geitlerinema sp. PCC 7407	Oscillatoriales	Cyanobacteria	AFY66260.1
Geitlerinema sp. PCC 9228	Oscillatoriales	Cyanobacteria	WP_071518090.1
Roseofilum reptotaenium AO1-A	Oscillatoriales	Cyanobacteria	OJJ20660.1
Cyanothece sp. ATCC 51142	Oscillatoriales	Cyanobacteria	ACB49671.1
Cyanothece sp. PCC 7424	Oscillatoriales	Cyanobacteria	ACK73322.1
Cyanothece sp. PCC 7425	Oscillatoriales	Cyanobacteria	ACL44363.1
Cyanothece sp. PCC 7822	Oscillatoriales	Cyanobacteria	ADN14708.1
Cyanothece sp. PCC 8801	Oscillatoriales	Cyanobacteria	ACK67677.1
Desertifilum sp. IPPAS B-1220	Oscillatoriales	Cyanobacteria	OEJ72378.1
Crinalium epipsammum PCC 9333	Oscillatoriales	Cyanobacteria	AFZ12554.1
Arthrospira maxima CS-328	Oscillatoriales	Cyanobacteria	EDZ94147.1
Arthrospira platensis NIES-39	Oscillatoriales	Cyanobacteria	BAI88944.1
Kamptonema [MULTISPECIES]	Oscillatoriales	Cyanobacteria	WP_007358228.1
Microcoleus sp. PCC 7113	Oscillatoriales	Cyanobacteria	AFZ18686.1
Microcoleus vaginatus FGP-2	Oscillatoriales	Cyanobacteria	EGK86332.1
Planktothricoides sp. SR001	Oscillatoriales	Cyanobacteria	KOR38415.1
Planktothrix paucivesiculata PCC 9631	Oscillatoriales	Cyanobacteria	CUR10986.1
Planktothrix rubescens	Oscillatoriales	Cyanobacteria	CUR25469.1
Planktothrix serta PCC 8927	Oscillatoriales	Cyanobacteria	CUR09679.1
Planktothrix tepida PCC 9214	Oscillatoriales	Cyanobacteria	CUR33434.1
Trichodesmium erythraeum IMS101	Oscillatoriales	Cyanobacteria	ABG49608.1
filamentous cyanobacterium ESFC-1	Oscillatoriales	Cyanobacteria	WP_018398167.1
Oscillatoriales cyanobacterium CG2_30_40_61	Oscillatoriales	Cyanobacteria	OIP66978.1
Oscillatoriales cyanobacterium CG2_30_44_21	Oscillatoriales	Cyanobacteria	OIP78822.1
Oscillatoriales cyanobacterium JSC-12	Oscillatoriales	Cyanobacteria	EKQ68471.1
Oscillatoriales cyanobacterium USR001	Oscillatoriales	Cyanobacteria	OCR01093.1
Limnoraphis robusta CS-951	Oscillatoriales	Cyanobacteria	KKD38224.1
Lyngbya aestuarii BL J	Oscillatoriales	Cyanobacteria	ERT05457.1
Lyngbya confervoides BDU141951	Oscillatoriales	Cyanobacteria	KIF41241.1
Lyngbya sp. PCC 8106	Oscillatoriales	Cyanobacteria	EAW38261.1
Moorea bouillonii PNG	Oscillatoriales	Cyanobacteria	OLT61745.1
Moorea producens 3L	Oscillatoriales	Cyanobacteria	EGJ30237.1
Oscillatoria acuminata PCC 6304	Oscillatoriales	Cyanobacteria	AFY84534.1
Oscillatoria nigro-viridis PCC 7112	Oscillatoriales	Cyanobacteria	AFZ09747.1
Oscillatoria sp. PCC 10802	Oscillatoriales	Cyanobacteria	WP_017718367.1
Phormidium ambiguum IAM M-71	Oscillatoriales	Cyanobacteria	OKH30789.1
Phormidium sp. HE10JO	Oscillatoriales	Cyanobacteria	WP_087705298.1
Phormidium tenue NIES-30	Oscillatoriales	Cyanobacteria	OKH47465.1
Phormidium willei BDU 130791	Oscillatoriales	Cyanobacteria	OAB58383.1
Stanieria cyanosphaera PCC 7437	Pleurocapsales	Cyanobacteria	AFZ37250.1
Stanieria sp. NIES-3757	Pleurocapsales	Cyanobacteria	BAU62919.1
Hydrococcus rivularis NIES-593	Pleurocapsales	Cyanobacteria	OKH20408.1
Myxosarcina sp. GI1	Pleurocapsales	Cyanobacteria	WP_036479850.1
Pleurocapsa sp. CCALA 161	Pleurocapsales	Cyanobacteria	PSB11776.1
Pleurocapsa sp. PCC 7319	Pleurocapsales	Cyanobacteria	WP_019505447.1
Pleurocapsa sp. PCC 7327	Pleurocapsales	Cyanobacteria	AFY77366.1
Xenococcus sp. PCC 7305	Pleurocapsales	Cyanobacteria	ELS04117.1
Spirulina major	Spirulinales	Cyanobacteria	WP_072621469.1
Spirulina subsalsa	Spirulinales	Cyanobacteria	WP_017302851.1
Acaryochloris marina MBIC11017	Synechococcales	Cyanobacteria	ABW26228.1
Acaryochloris sp. CCMEE 5410	Synechococcales	Cyanobacteria	WP_010471703.1
Chamaesiphon minutus PCC 6605	Synechococcales	Cyanobacteria	AFY96601.1
Chamaesiphon polymorphus CCALA 037	Synechococcales	Cyanobacteria	PSB52904.1
Halomicronema hongdechloris C2206	Synechococcales	Cyanobacteria	ASC69137.1
Leptolyngbya antarctica	Synechococcales	Cyanobacteria	PZO44905.1
Leptolyngbya boryana	Synechococcales	Cyanobacteria	WP_017290625.1
Leptolyngbya boryana NIES-2135	Synechococcales	Cyanobacteria	BAY59001.1
Leptolyngbya foveolarum	Synechococcales	Cyanobacteria	PZO20961.1
Leptolyngbya frigida ULC18	Synechococcales	Cyanobacteria	PSB27324.1
Leptolyngbya ohadii	Synechococcales	Cyanobacteria	WP_088893431.1
Leptolyngbya sp. PCC 7375	Synechococcales	Cyanobacteria	EKU97237.1
Leptolyngbya valderiana BDU 20041	Synechococcales	Cyanobacteria	OAB59286.1
Neosynechococcus sphagnicola sy1	Synechococcales	Cyanobacteria	KGF71757.1
Nodosilinea nodulosa	Synechococcales	Cyanobacteria	WP_017296972.1
Phormidesmis priestleyi	Synechococcales	Cyanobacteria	WP_073070427.1
Synechocystis sp. PCC 6714	Synechococcales	Cyanobacteria	AIE72888.1
Synechocystis sp. PCC 6803	Synechococcales	Cyanobacteria	ALJ68773.1
Synechocystis sp. PCC 7509	Synechococcales	Cyanobacteria	WP_009631725.1
Prochlorococcus marinus str. MIT 1323	Synechococcales	Cyanobacteria	KZR76524.1
Prochlorococcus marinus str. NATL1A	Synechococcales	Cyanobacteria	ABM75158.1
Prochlorococcus marinus XMU1403	Synechococcales	Cyanobacteria	PYE01983.1
Alkalinema sp. CACIAM 70d	Synechococcales	Cyanobacteria	OUC13280.1
Limnothrix rosea IAM M-220	Synechococcales	Cyanobacteria	OKH19042.1
Limnothrix sp. P13C2	Synechococcales	Cyanobacteria	OCQ94851.1
Prochlorothrix hollandica	Synechococcales	Cyanobacteria	WP_017712458.1
Pseudanabaena biceps PCC 7429	Synechococcales	Cyanobacteria	ELS33788.1
Pseudanabaena frigida	Synechococcales	Cyanobacteria	PZO42213.1
Pseudanabaena sp. 'Roaring Creek'	Synechococcales	Cyanobacteria	WP_055077202.1
Pseudanabaena sp. PCC 6802	Synechococcales	Cyanobacteria	WP_026103459.1
Pseudanabaena sp. PCC 7367	Synechococcales	Cyanobacteria	AFY72124.1
Pseudanabaena sp. SR411	Synechococcales	Cyanobacteria	OYQ62671.1
Cyanobium gracile PCC 6307	Synechococcales	Cyanobacteria	AFY27247.1
Cyanobium sp. Baikal-G2	Synechococcales	Cyanobacteria	PHX68521.1
Cyanobium sp. CACIAM 14	Synechococcales	Cyanobacteria	KEF43183.1
Cyanobium sp. NIES-981	Synechococcales	Cyanobacteria	SBO42572.1
Cyanobium sp. PCC 7001	Synechococcales	Cyanobacteria	EDY38066.1
Dactylococcopsis salina PCC 8305	Synechococcales	Cyanobacteria	AFZ50371.1
Candidatus Synechococcus spongiarum	Synechococcales	Cyanobacteria	SAY38712.1
Candidatus Synechococcus spongiarum 15L	Synechococcales	Cyanobacteria	KKZ13671.1
Candidatus Synechococcus spongiarum LMB bulk15M	Synechococcales	Cyanobacteria	OOV35012.1
Synechococcus elongatus PCC 6301	Synechococcales	Cyanobacteria	BAD79793.1
Synechococcus elongatus PCC 7942	Synechococcales	Cyanobacteria	ABB58533.1
Synechococcus lividus PCC 6715	Synechococcales	Cyanobacteria	ATS19234.1
Synechococcus sp. 63AY4M2	Synechococcales	Cyanobacteria	PIK86652.1
Synechococcus sp. 65AY6A5	Synechococcales	Cyanobacteria	PIK84754.1
Synechococcus sp. 65AY6Li	Synechococcales	Cyanobacteria	PIK92008.1
Synechococcus sp. KORDI-49	Synechococcales	Cyanobacteria	AII47271.1
Synechococcus sp. KORDI-52	Synechococcales	Cyanobacteria	AII50090.1
Synechococcus sp. PCC 7002	Synechococcales	Cyanobacteria	ACA98223.1
Synechococcus sp. PCC 7003	Synechococcales	Cyanobacteria	ANV83106.1
Synechococcus sp. RCC307	Synechococcales	Cyanobacteria	CAK28475.1
Synechococcus sp. WH 5701	Synechococcales	Cyanobacteria	EAQ74810.1
Synechococcus sp. WH 8016	Synechococcales	Cyanobacteria	EHA64174.1
Thermosynechococcus elongatus BP-1	Synechococcales	Cyanobacteria	BAC08127.1
Thermosynechococcus sp. NK55a	Synechococcales	Cyanobacteria	AHB89600.1
Gemmatimonas phototrophica	Gemmatimonadales	Gemmatimonadetes (FCB gr.)	AMW05784.1
Gemmatimonadetes bacterium	-	Gemmatimonadetes (FCB gr.)	PHX65690.1
Alphaproteobacteria bacterium	-	Proteobacteria (α)	PZN94637.1
Alphaproteobacteria bacterium PA4	-	Proteobacteria (α)	OYU15985.1
Dinoroseobacter shibae DFL 12	Rhodobacterales	Proteobacteria (α)	ABV95870.1
Loktanella fryxellensis	Rhodobacterales	Proteobacteria (α)	SEN87055.1
Roseisalinus antarcticus	Rhodobacterales	Proteobacteria (α)	SLN77620.1
Sulfitobacter guttiformis KCTC 32187	Rhodobacterales	Proteobacteria (α)	KIN73509.1
Loktanella vestfoldensis	Rhodobacterales	Proteobacteria (α)	WP_026352701.1
Acidiphilium angustum	Rhodospirillales	Proteobacteria (α)	WP_029314395.1
Acidiphilium rubrum	Rhodospirillales	Proteobacteria (α)	SIR58578.1
Erythrobacter litoralis	Sphingomonadales	Proteobacteria (α)	AOL22630.1
Erythrobacter sp. HL-111	Sphingomonadales	Proteobacteria (α)	SDS46897.1
Erythrobacter sp. SCN 62-14	Sphingomonadales	Proteobacteria (α)	ODS93018.1
Porphyrobacter dokdonensis	Sphingomonadales	Proteobacteria (α)	WP_068863292.1
Porphyrobacter tepidarius	Sphingomonadales	Proteobacteria (α)	WP_086617938.1
Sphingomonadales bacterium 28-64-96	Sphingomonadales	Proteobacteria (α)	OYZ16473.1
Sphingomonadales bacterium 32-65-25	Sphingomonadales	Proteobacteria (α)	OYX79084.1
Sandarakinorhabdus limnophila	Sphingomonadales	Proteobacteria (α)	WP_022680993.1
Sandarakinorhabdus sp. AAP62	Sphingomonadales	Proteobacteria (α)	WP_020480449.1
Sandarakinorhabdus cyanobacteriorum	Sphingomonadales	Proteobacteria (α)	OYQ31188.1
Sphingomonas sp. 12-62-6	Sphingomonadales	Proteobacteria (α)	OYW22568.1
Sphingomonas sp. 28-62-11	Sphingomonadales	Proteobacteria (α)	OYY63160.1
Sphingomonas sp. 28-62-20	Sphingomonadales	Proteobacteria (α)	OYY75650.1
Sphingomonas sp. 32-62-10	Sphingomonadales	Proteobacteria (α)	OYX39646.1
Sphingomonas sp. IBVSS1	Sphingomonadales	Proteobacteria (α)	OSZ70988.1
Polynucleobacter paneuropaeus	Burkholderiales	Proteobacteria (β)	AWW49216.1
Polynucleobacter campilacus	Burkholderiales	Proteobacteria (β)	OWS70994.1
Limnohabitans sp. 15K	Burkholderiales	Proteobacteria (β)	PIT82811.1
Limnohabitans sp. 2KL-51	Burkholderiales	Proteobacteria (β)	PUE50165.1
Burkholderiales bacterium	Burkholderiales	Proteobacteria (β)	PZO15167.1
Proteobacteria bacterium ST_bin13	-	Proteobacteria (uncl.)	OQW77747.1
Proteobacteria bacterium ST_bin14	-	Proteobacteria (uncl.)	OQW73116.1
