# Supplementary material for: Complex Evolution of Light-Dependent Protochlorophyllide Oxidoreductases in Aerobic Anoxygenic Phototrophs: Origin, Phylogeny, and Function
Source: Mol Biol Evol. 2020 Sep 15;38(3):819–37. doi: 10.1093/molbev/msaa234 (PMC7947762; doi:10.1093/molbev/msaa234)
Supplement: msaa234_Supplementary_Data [file msaa234_supplementary_data.zip › Table-S13-Genomic-islands-analysis.xlsx]

## Sheet: AAPB-summary-GI analysis
Summary of GI (Genomic Islands) analysis
The entries indicate if the method identified a GI, which includes an LPOR of corresponding species. Since a GI is a putative alien stretch of DNA in the analysed genome, it indicates a potential HGT event.
Genomes of species in dark green have complete assembly. Note, however, that LPOR in D. shibae is located on the plasmid. LPORs of species in light green (S. guttiformis and P. dokdonensis DSM 17193) are located in large scaffolds, covering genome nearly completely. Therefore, we expect that the analysis should be also reliable for these scaffolds. The results for other species might change, when…
Taxonomy	Species	Islander	IslandPick	IslandPath-DIMOB	SIGI-HMM	SIGI-CRF
Gemmatimonadetes	Gemmatimonas phototrophica	NA	-	no	no	no
Alphaproteobacteria	Erythrobacter sp. HL-111	-	no	yes	-	yes
Alphaproteobacteria	Erythrobacter litoralis	NA	-	no	no	no
Betaproteobacteria	Polynucleobacter paneuropaeus	-	yes	no	no	yes
Alphaproteobacteria	Dinoroseobacter shibae	-	-	no	no	no
Alphaproteobacteria	Sulfitobacter guttiformis	-	-	no	no	yes
Alphaproteobacteria	Porphyrobacter dokdonensis DSM 17193	-	-	no	no	yes
Betaproteobacteria	Limnohabitans sp. 15K	-	-	no	no	no
Alphaproteobacteria	Sphingomonadales bacterium 28-64-96	-	-	no	no	no
Alphaproteobacteria	Sphingomonas sp. IBVSS1	-	-	no	no	yes
Alphaproteobacteria	Sphingomonadales bacterium 32-65-25	-	-	no	no	no
Betaproteobacteria	Polynucleobacter campilacus	-	-	no	no	no
Alphaproteobacteria	Porphyrobacter dokdonensis DSW-74	-	-	yes	no	yes
uncl. Proteobacteria	Proteobacteria bacterium ST_bin13	-	-	no	no	yes
Betaproteobacteria	Limnohabitans sp. 2KL-51	-	-	no	no	no
Alphaproteobacteria	Porphyrobacter tepidarius	-	-	no	no	no
Alphaproteobacteria	Erythrobacter litoralis	-	-	no	no	no
Alphaproteobacteria	Alphaproteobacteria bacterium PA4	-	-	no	no	no
Alphaproteobacteria	Sphingomonas sp. 32-62-10	-	-	no	no	yes
Alphaproteobacteria	Sandarakinorhabdus limnophila	-	-	no	no	no
Alphaproteobacteria	Sandarakinorhabdus sp. AAP62	-	-	no	no	no
		IslandViewer 4
		Genomic island predictions can be calculated for user uploaded genome using IslandPick, IslandPath-DIMOB, and SIGI-HMM. Islander results are so far available for 1264 genomes (among 2168 analyzed) in IslandViewer pre-computed results as of 24.01.2019).
		Islander:
		NA - IslandViewer has genomes among pre-computed, however, no results are available for Islander;
		"-" - the genomes are not among pre-computed; note, that genome of D. shibae is among pre-computed, however, its plasmid not.
		IslandPick:
		"-" - IslandPick - (No results found - unavailable for draft genomes); no candidate comparison genomes were found with the default settings; changing to user-selected parameters did not produce the results
		SIGI-HMM:
		"-" - results are not available for Erythrobacter sp. HL-111, software failure

## Sheet: AAPB-IslandViewer 4
Taxonomy	Species	Islander	IslandPick	IslandPath-DIMOB	SIGI-HMM	Relaibility	Contig size	Ref_1: reference genome for contig rearrangement	LPOR in GI?	Ref_2: reference genome for contig rearrangement	LPOR in GI?
Gemmatimonadetes	Gemmatimonas phototrophica	NA	-	no	no	complete genome assembly
Alphaproteobacteria	Erythrobacter sp. HL-111	-	no	yes	-	complete chromosome
Alphaproteobacteria	Erythrobacter litoralis	NA	-	no	no	complete genome assembly
Betaproteobacteria	Polynucleobacter paneuropaeus	-	yes	no	no	complete chromosome
Alphaproteobacteria	Dinoroseobacter shibae	-	-	no	no	LPOR is on plasmid (D. shibae DFL 12 plasmid pDSHI05 was used to search for GIs)
Alphaproteobacteria	Sulfitobacter guttiformis	-	-	no	no	LPOR is within a large scaffold, which covers the majority of chromosome	3800602 bp	Sulfitobacter sp. AM1-D1	no	Sulfitobacter sp. SK025	no
Alphaproteobacteria	Porphyrobacter dokdonensis DSM 17193	-	-	no	no	LPOR is within a large scaffold, which covers the majority of chromosome	2986864 bp	Porphyrobacter neustonensis strain DSM 9434	no	Porphyrobacter sp. LM 6	no
Betaproteobacteria	Limnohabitans sp. 15K	-	-	no	no	LPOR is located within a large scaffold	1881021 bp	Limnohabitans sp. 103DPR2	no	Limnohabitans sp. 63ED37-2	no
Alphaproteobacteria	Sphingomonadales bacterium 28-64-96	-	-	no	no	LPOR is located within a large contig	880355 bp	Erythrobacter litoralis strain DSM 8509	no	Sphingomonas sp. DC-6	no
Alphaproteobacteria	Sphingomonas sp. IBVSS1	-	-	no	no	LPOR is located within a large scaffold	725283 bp	Sphingomonas sp. WHSC-8	no	Sphingomonas sanxanigenens NX02	no
Alphaproteobacteria	Sphingomonadales bacterium 32-65-25	-	-	no	no	LPOR is located within a large contig	705485 bp	Erythrobacter litoralis strain DSM 8509	no	Sphingomonas sp. NIC1	no
Betaproteobacteria	Polynucleobacter campilacus	-	-	no	no	LPOR is located within a large scaffold	595323 bp	Polynucleobacter asymbioticus QLW-P1DMWA-1	no	Polynucleobacter duraquae strain MWH-MoK4	no
Alphaproteobacteria	Porphyrobacter dokdonensis DSW-74	-	-	yes	no	LPOR is located within a large contig	336930 bp	Porphyrobacter neustonensis strain DSM 9434	yes	Porphyrobacter sp. LM 6	yes
uncl. Proteobacteria	Proteobacteria bacterium ST_bin13	-	-	no	no	LPOR is located within a large contig	319521 bp	Sphingomonas sp. WHSC-8	no	Sphingomonas melonis TY	no
Betaproteobacteria	Limnohabitans sp. 2KL-51	-	-	no	no	LPOR is located within a large contig	293922 bp	Limnohabitans sp. 103DPR2	no	Limnohabitans sp. 63ED37-2	no
Alphaproteobacteria	Porphyrobacter tepidarius	-	-	no	no	LPOR is located within a large contig, but closer to the boundary of a contig	222472 bp	Porphyrobacter neustonensis strain DSM 9434	no	Porphyrobacter sp. LM 6	no
Alphaproteobacteria	Erythrobacter litoralis	-	-	no	no	small # of contigs, the same species used as reference	193763 bp	Erythrobacter litoralis strain DSM 8509	no
Alphaproteobacteria	Alphaproteobacteria bacterium PA4	-	-	no	no	LPOR is located within a large contig	165977 bp	Erythrobacter litoralis strain DSM 8509	no	Sphingomonas sp. ABOJV	no
Alphaproteobacteria	Sphingomonas sp. 32-62-10	-	-	no	no	LPOR is located within a large contig	148149 bp	Sphingomonas sanxanigenens NX02	no	Sphingomonas sp. WHSC-8	no
Alphaproteobacteria	Sandarakinorhabdus limnophila	-	-	no	no	LPOR is located within a large contig, but closer to the boundary of a contig	134653 bp	Sphingomonas melonis TY	no	Erythrobacter litoralis strain DSM 8509	no
Alphaproteobacteria	Sandarakinorhabdus sp. AAP62	-	-	no	no	LPOR is located within a large contig	98039 bp	Erythrobacter litoralis strain DSM 8509	no	Sphingomonas wittichii RW1	no
		IslandViewer 4
		Genomic island predictions can be calculated for user uploaded genome using IslandPick, IslandPath-DIMOB, and SIGI-HMM. Islander results are so far available for 1264 genomes (among 2168 analyzed) in IslandViewer pre-computed results as of 24.01.2019).
		Islander:
		NA - IslandViewer has genomes among pre-computed, however, no results are available for Islander;
		"-" - the genomes are not among pre-computed; note, that genome of D. shibae is among pre-computed, however, its plasmid not.
		IslandPick:
		"-" - IslandPick - (No results found - unavailable for draft genomes); no candidate comparison genomes were found with the default settings; changing to user-selected parameters did not produce the results
		SIGI-HMM:
		"-" - results are not available for Erythrobacter sp. HL-111, software failure

## Sheet: AAPB-SIGI-CRF
Taxonomy	Species	LPOR in GI?	Relaibility	Contig size
Gemmatimonadetes	Gemmatimonas phototrophica	no	complete genome assembly
Alphaproteobacteria	Erythrobacter sp. HL-111	yes	complete chromosome
Alphaproteobacteria	Erythrobacter litoralis	no	complete genome assembly
Betaproteobacteria	Polynucleobacter paneuropaeus	yes	complete chromosome
Alphaproteobacteria	Dinoroseobacter shibae	no	LPOR is on plasmid (D. shibae DFL 12 plasmid pDSHI05 was used to search for GIs)
Alphaproteobacteria	Sulfitobacter guttiformis	yes	LPOR is within a large scaffold, which covers the majority of chromosome	3800602 bp
Alphaproteobacteria	Porphyrobacter dokdonensis DSM 17193	yes	LPOR is within a large scaffold, which covers the majority of chromosome	2986864 bp
Betaproteobacteria	Limnohabitans sp. 15K	no	LPOR is located within a large scaffold	1881021 bp
Alphaproteobacteria	Sphingomonadales bacterium 28-64-96	no	LPOR is located within a large contig	880355 bp
Alphaproteobacteria	Sphingomonas sp. IBVSS1	yes	LPOR is located within a large scaffold	725283 bp
Alphaproteobacteria	Sphingomonadales bacterium 32-65-25	no	LPOR is located within a large contig	705485 bp
Betaproteobacteria	Polynucleobacter campilacus	no	LPOR is located within a large scaffold	595323 bp
Alphaproteobacteria	Porphyrobacter dokdonensis DSW-74	yes	LPOR is located within a large contig	336930 bp
uncl. Proteobacteria	Proteobacteria bacterium ST_bin13	yes	LPOR is located within a large contig	319521 bp
Betaproteobacteria	Limnohabitans sp. 2KL-51	no	LPOR is located within a large contig	293922 bp
Alphaproteobacteria	Porphyrobacter tepidarius	no	LPOR is located within a large contig, but closer to the boundary of a contig	222472 bp
Alphaproteobacteria	Erythrobacter litoralis	no	LPOR is located within a large contig, but closer to the boundary of a contig	193763 bp
Alphaproteobacteria	Alphaproteobacteria bacterium PA4	no	LPOR is located within a large contig	165977 bp
Alphaproteobacteria	Sphingomonas sp. 32-62-10	yes	LPOR is located within a large contig	148149 bp
Alphaproteobacteria	Sandarakinorhabdus limnophila	no	LPOR is located within a large contig, but closer to the boundary of a contig	134653 bp
Alphaproteobacteria	Sandarakinorhabdus sp. AAP62	no	LPOR is located within a large contig	98039 bp
	Copied from SIGI-CRF-auto manual:
	’Minimum Dissimilarity’ (MD)	MD: 3,...,40
	As a first guidance for parameter values: Different organisms of the same species have mostly values less than 3, different organisms of the same genus have mostly values less than 6, and 9 out of 10 organisms of the same class but of different order have a value of less than 17
	’Minimum Region Length’ (MRL)	MRL: 5K, 40K, step 5K

## Sheet: AAPB-SIGI-CRF-GI-donors
Taxonomy	Species	LPOR in GI?	GI	Potential donors	Donor taxonomy
Alphaproteobacteria	Erythrobacter sp. HL-111	yes
			GI: 1675001 1715000
				ANFX00000000: Porphyrobacter sp. AAP82, collated organismn.	Proteobacteria / Alphaproteobacteria / Sphingomonadales / Erythrobacteraceae / Porphyrobacter
				JMIX00000000: Erythrobacter litoralis, collated organismn.	Proteobacteria / Alphaproteobacteria / Sphingomonadales / Erythrobacteraceae / Erythrobacter
			GI: 1685001 1715000
				ANFX00000000: Porphyrobacter sp. AAP82, collated organismn.	Proteobacteria / Alphaproteobacteria / Sphingomonadales / Erythrobacteraceae / Porphyrobacter
			GI: 1690001 1715000
				ANFX00000000: Porphyrobacter sp. AAP82, collated organismn.	Proteobacteria / Alphaproteobacteria / Sphingomonadales / Erythrobacteraceae / Porphyrobacter
			GI: 1695001 1715000
				ANFX00000000: Porphyrobacter sp. AAP82, collated organismn.	Proteobacteria / Alphaproteobacteria / Sphingomonadales / Erythrobacteraceae / Porphyrobacter
				ATTZ00000000: Sphingomonas sp. JGI 0001002-C18, collated organismn.	Proteobacteria / Alphaproteobacteria / Sphingomonadales / Sphingomonadaceae / Sphingomonas
			GI: 1695001 1720000
				JMIX00000000: Erythrobacter litoralis, collated organismn.	Proteobacteria / Alphaproteobacteria / Sphingomonadales / Erythrobacteraceae / Erythrobacter
			GI: 1700001 1715000
				ADAE00000000: Citromicrobium bathyomarinum JL354, collated organismn.	Proteobacteria / Alphaproteobacteria / Sphingomonadales / Sphingomonadaceae / Citromicrobium
				ANFX00000000: Porphyrobacter sp. AAP82, collated organismn.	Proteobacteria / Alphaproteobacteria / Sphingomonadales / Erythrobacteraceae / Porphyrobacter
				AUND00000000: Thioclava pacifica DSM 10166, collated organismn.	Proteobacteria / Alphaproteobacteria / Rhodobacterales / Rhodobacteraceae / Thioclava
			GI: 1705001 1715000
				AHIR00000000: Sphingomonas echinoides ATCC 14820, collated organismn.	Proteobacteria / Alphaproteobacteria / Sphingomonadales / Sphingomonadaceae / Sphingomonas
				ATTZ00000000: Sphingomonas sp. JGI 0001002-C18, collated organismn.	Proteobacteria / Alphaproteobacteria / Sphingomonadales / Sphingomonadaceae / Sphingomonas
				CP000157: Erythrobacter litoralis HTCC2594, collated organismn.	Proteobacteria / Alphaproteobacteria / Sphingomonadales / Erythrobacteraceae / Erythrobacter
				CP006654: Paracoccus aminophilus JCM 7686, collated organismn.	Proteobacteria / Alphaproteobacteria / Rhodobacterales / Rhodobacteraceae / Paracoccus
			GI: 1705001 1720000
				AOUN00000000: Sphingopyxis sp. MC1, collated organismn.	Proteobacteria / Alphaproteobacteria / Sphingomonadales / Sphingomonadaceae / Sphingopyxis
				JMIX00000000: Erythrobacter litoralis, collated organismn.	Proteobacteria / Alphaproteobacteria / Sphingomonadales / Erythrobacteraceae / Erythrobacter
			GI: 1675001 1715000
				ANFX00000000: Porphyrobacter sp. AAP82, collated organismn.	Proteobacteria / Alphaproteobacteria / Sphingomonadales / Erythrobacteraceae / Porphyrobacter
				JMIX00000000: Erythrobacter litoralis, collated organismn.	Proteobacteria / Alphaproteobacteria / Sphingomonadales / Erythrobacteraceae / Erythrobacter
			GI: 1685001 1715000
				ANFX00000000: Porphyrobacter sp. AAP82, collated organismn.	Proteobacteria / Alphaproteobacteria / Sphingomonadales / Erythrobacteraceae / Porphyrobacter
			GI: 1690001 1715000
				ANFX00000000: Porphyrobacter sp. AAP82, collated organismn.	Proteobacteria / Alphaproteobacteria / Sphingomonadales / Erythrobacteraceae / Porphyrobacter
			GI: 1695001 1715000
				ANFX00000000: Porphyrobacter sp. AAP82, collated organismn.	Proteobacteria / Alphaproteobacteria / Sphingomonadales / Erythrobacteraceae / Porphyrobacter
				ATTZ00000000: Sphingomonas sp. JGI 0001002-C18, collated organismn.	Proteobacteria / Alphaproteobacteria / Sphingomonadales / Sphingomonadaceae / Sphingomonas
			GI: 1695001 1720000
				JMIX00000000: Erythrobacter litoralis, collated organismn.	Proteobacteria / Alphaproteobacteria / Sphingomonadales / Erythrobacteraceae / Erythrobacter
			GI: 1700001 1715000
				ADAE00000000: Citromicrobium bathyomarinum JL354, collated organismn.	Proteobacteria / Alphaproteobacteria / Sphingomonadales / Sphingomonadaceae / Citromicrobium
				ANFX00000000: Porphyrobacter sp. AAP82, collated organismn.	Proteobacteria / Alphaproteobacteria / Sphingomonadales / Erythrobacteraceae / Porphyrobacter
				AUND00000000: Thioclava pacifica DSM 10166, collated organismn.	Proteobacteria / Alphaproteobacteria / Rhodobacterales / Rhodobacteraceae / Thioclava
			GI: 1705001 1715000
				AHIR00000000: Sphingomonas echinoides ATCC 14820, collated organismn.	Proteobacteria / Alphaproteobacteria / Sphingomonadales / Sphingomonadaceae / Sphingomonas
				ATTZ00000000: Sphingomonas sp. JGI 0001002-C18, collated organismn.	Proteobacteria / Alphaproteobacteria / Sphingomonadales / Sphingomonadaceae / Sphingomonas
				CP000157: Erythrobacter litoralis HTCC2594, collated organismn.	Proteobacteria / Alphaproteobacteria / Sphingomonadales / Erythrobacteraceae / Erythrobacter
				CP006654: Paracoccus aminophilus JCM 7686, collated organismn.	Proteobacteria / Alphaproteobacteria / Rhodobacterales / Rhodobacteraceae / Paracoccus
			GI: 1705001 1720000
				AOUN00000000: Sphingopyxis sp. MC1, collated organismn.	Proteobacteria / Alphaproteobacteria / Sphingomonadales / Sphingomonadaceae / Sphingopyxis
				JMIX00000000: Erythrobacter litoralis, collated organismn.	Proteobacteria / Alphaproteobacteria / Sphingomonadales / Erythrobacteraceae / Erythrobacter
			GI: 1675001 1715000
				ANFX00000000: Porphyrobacter sp. AAP82, collated organismn.	Proteobacteria / Alphaproteobacteria / Sphingomonadales / Erythrobacteraceae / Porphyrobacter
				JMIX00000000: Erythrobacter litoralis, collated organismn.	Proteobacteria / Alphaproteobacteria / Sphingomonadales / Erythrobacteraceae / Erythrobacter
			GI: 1685001 1715000
				ANFX00000000: Porphyrobacter sp. AAP82, collated organismn.	Proteobacteria / Alphaproteobacteria / Sphingomonadales / Erythrobacteraceae / Porphyrobacter
			GI: 1690001 1715000
				ANFX00000000: Porphyrobacter sp. AAP82, collated organismn.	Proteobacteria / Alphaproteobacteria / Sphingomonadales / Erythrobacteraceae / Porphyrobacter
			GI: 1695001 1715000
				ANFX00000000: Porphyrobacter sp. AAP82, collated organismn.	Proteobacteria / Alphaproteobacteria / Sphingomonadales / Erythrobacteraceae / Porphyrobacter
				ATTZ00000000: Sphingomonas sp. JGI 0001002-C18, collated organismn.	Proteobacteria / Alphaproteobacteria / Sphingomonadales / Sphingomonadaceae / Sphingomonas
			GI: 1695001 1720000
				JMIX00000000: Erythrobacter litoralis, collated organismn.	Proteobacteria / Alphaproteobacteria / Sphingomonadales / Erythrobacteraceae / Erythrobacter
			GI: 1700001 1715000
				ADAE00000000: Citromicrobium bathyomarinum JL354, collated organismn.	Proteobacteria / Alphaproteobacteria / Sphingomonadales / Sphingomonadaceae / Citromicrobium
				ANFX00000000: Porphyrobacter sp. AAP82, collated organismn.	Proteobacteria / Alphaproteobacteria / Sphingomonadales / Erythrobacteraceae / Porphyrobacter
				AUND00000000: Thioclava pacifica DSM 10166, collated organismn.	Proteobacteria / Alphaproteobacteria / Rhodobacterales / Rhodobacteraceae / Thioclava
			GI: 1705001 1715000
				AHIR00000000: Sphingomonas echinoides ATCC 14820, collated organismn.	Proteobacteria / Alphaproteobacteria / Sphingomonadales / Sphingomonadaceae / Sphingomonas
				ATTZ00000000: Sphingomonas sp. JGI 0001002-C18, collated organismn.	Proteobacteria / Alphaproteobacteria / Sphingomonadales / Sphingomonadaceae / Sphingomonas
				CP000157: Erythrobacter litoralis HTCC2594, collated organismn.	Proteobacteria / Alphaproteobacteria / Sphingomonadales / Erythrobacteraceae / Erythrobacter
				CP006654: Paracoccus aminophilus JCM 7686, collated organismn.	Proteobacteria / Alphaproteobacteria / Rhodobacterales / Rhodobacteraceae / Paracoccus
			GI: 1705001 1720000
				AOUN00000000: Sphingopyxis sp. MC1, collated organismn.	Proteobacteria / Alphaproteobacteria / Sphingomonadales / Sphingomonadaceae / Sphingopyxis
				JMIX00000000: Erythrobacter litoralis, collated organismn.	Proteobacteria / Alphaproteobacteria / Sphingomonadales / Erythrobacteraceae / Erythrobacter
Betaproteobacteria	Polynucleobacter paneuropaeus	yes
			GI: 1505001 1540000
				CP003423: Fervidicoccus fontis Kam940, collated organismn.	Crenarchaeota / Thermoprotei / Fervidicoccales / Fervidicoccaceae / Fervidicoccus
			GI: 1505001 1545000
				AMSG00000000: Galbibacter marinus, collated organismn.	Bacteroidetes / Flavobacteriia / Flavobacteriales / Flavobacteriaceae / Galbibacter
				AUCB00000000: Arenibacter certesii DSM 19833, collated organismn.	Bacteroidetes / Flavobacteriia / Flavobacteriales / Flavobacteriaceae / Arenibacter
				CP002350: Marivirga tractuosa DSM 4126, collated organismn.	Bacteroidetes / Cytophagia / Cytophagales / Flammeovirgaceae / Marivirga
				JHXP00000000: Legionella sainthelensi ATCC 35248, collated organismn.	Proteobacteria / Gammaproteobacteria / Legionellales / Legionellaceae / Legionella
Alphaproteobacteria	Sulfitobacter guttiformis	yes
			GI: 2450001 2470000
				ASXT00000000: Vibrio fluvialis I21563, collated organismn.	Proteobacteria / Gammaproteobacteria / Vibrionales / Vibrionaceae / Vibrio
				JHYO00000000: Terasakiella pusilla DSM 6293, collated organismn.	Proteobacteria / Alphaproteobacteria / Rhizobiales / Methylocystaceae / Terasakiella
Alphaproteobacteria	Porphyrobacter dokdonensis DSM 17193	yes
			GI: 2530001 2545000
				CP000157: Erythrobacter litoralis HTCC2594, collated organismn.	Proteobacteria / Alphaproteobacteria / Sphingomonadales / Erythrobacteraceae / Erythrobacter
Alphaproteobacteria	Sphingomonas sp. IBVSS1	yes
			GI: 640001 660000
				ANFY00000000: Sandarakinorhabdus sp. AAP62, collated organismn.	Proteobacteria / Alphaproteobacteria / Sphingomonadales / Sphingomonadaceae / Sandarakinorhabdus
			GI: 640001 665000
				ANFY00000000: Sandarakinorhabdus sp. AAP62, collated organismn.	Proteobacteria / Alphaproteobacteria / Sphingomonadales / Sphingomonadaceae / Sandarakinorhabdus
			GI: 645001 660000
				ANFY00000000: Sandarakinorhabdus sp. AAP62, collated organismn.	Proteobacteria / Alphaproteobacteria / Sphingomonadales / Sphingomonadaceae / Sandarakinorhabdus
				ATVO00000000: Sandarakinorhabdus limnophila DSM 17366, collated organismn.	Proteobacteria / Alphaproteobacteria / Sphingomonadales / Sphingomonadaceae / Sandarakinorhabdus
			GI: 655001 660000
				AKJE00000000: Pseudomonas sp. GM79, collated organismn.	Proteobacteria / Gammaproteobacteria / Pseudomonadales / Pseudomonadaceae / Pseudomonas
				AM167904: Bordetella avium 197N, collated organismn.	Proteobacteria / Betaproteobacteria / Burkholderiales / Alcaligenaceae / Bordetella
				AP013067: Sulfuricella denitrificans skB26, collated organismn.	Proteobacteria / Betaproteobacteria / Hydrogenophilales / Hydrogenophilaceae / Sulfuricella
				ARYI00000000: Hyphomonas hirschiana VP5, collated organismn.	Proteobacteria / Alphaproteobacteria / Rhodobacterales / Hyphomonadaceae / Hyphomonas
				ATXB00000000: Methylohalobius crimeensis 10Ki, collated organismn.	Proteobacteria / Gammaproteobacteria / Methylococcales / Methylothermaceae / Methylohalobius
				CP000392: Chelativorans sp. BNC1, collated organismn.	Proteobacteria / Alphaproteobacteria / Rhizobiales / Phyllobacteriaceae / Chelativorans
				JNNO00000000: Devosia sp. LC5, collated organismn.	Proteobacteria / Alphaproteobacteria / Rhizobiales / Hyphomicrobiaceae / Devosia
			GI: 655001 665000
				ANFY00000000: Sandarakinorhabdus sp. AAP62, collated organismn.	Proteobacteria / Alphaproteobacteria / Sphingomonadales / Sphingomonadaceae / Sandarakinorhabdus
				ATVO00000000: Sandarakinorhabdus limnophila DSM 17366, collated organismn.	Proteobacteria / Alphaproteobacteria / Sphingomonadales / Sphingomonadaceae / Sandarakinorhabdus
Alphaproteobacteria	Porphyrobacter dokdonensis DSW-74	yes
			GI: 230001 235000
				JHVQ00000000: Variovorax sp. URHB0020, collated organismn.	Proteobacteria / Betaproteobacteria / Burkholderiales / Comamonadaceae / Variovorax
uncl. Proteobacteria	Proteobacteria bacterium ST_bin13	yes
			GI: 125001 165000
				JNIJ00000000: Bradyrhizobium sp. URHD0069, collated organismn.	Proteobacteria / Alphaproteobacteria / Rhizobiales / Bradyrhizobiaceae / Bradyrhizobium
			GI: 130001 155000
				AKKA00000000: Rhizobium sp. CF122, collated organismn.	Proteobacteria / Alphaproteobacteria / Rhizobiales / Rhizobiaceae / Rhizobium
				ATYY00000000: Rhizobium mesoamericanum STM6155, collated organismn.	Proteobacteria / Alphaproteobacteria / Rhizobiales / Rhizobiaceae / Rhizobium
			GI: 130001 165000
				AAMY00000000: Nitrobacter sp. Nb-311A, collated organismn.	Proteobacteria / Alphaproteobacteria / Rhizobiales / Bradyrhizobiaceae / Nitrobacter
				AKKA00000000: Rhizobium sp. CF122, collated organismn.	Proteobacteria / Alphaproteobacteria / Rhizobiales / Rhizobiaceae / Rhizobium
				JNIJ00000000: Bradyrhizobium sp. URHD0069, collated organismn.	Proteobacteria / Alphaproteobacteria / Rhizobiales / Bradyrhizobiaceae / Bradyrhizobium
			GI: 130001 170000
				AAMY00000000: Nitrobacter sp. Nb-311A, collated organismn.	Proteobacteria / Alphaproteobacteria / Rhizobiales / Bradyrhizobiaceae / Nitrobacter
Alphaproteobacteria	Sphingomonas sp. 32-62-10	yes
			GI: 90001 110000
				AEYE00000000: Rhizobium grahamii CCGE 502, collated organismn.	Proteobacteria / Alphaproteobacteria / Rhizobiales / Rhizobiaceae / Rhizobium
			GI: 90001 115000
				AAMY00000000: Nitrobacter sp. Nb-311A, collated organismn.	Proteobacteria / Alphaproteobacteria / Rhizobiales / Bradyrhizobiaceae / Nitrobacter
				JNIJ00000000: Bradyrhizobium sp. URHD0069, collated organismn.	Proteobacteria / Alphaproteobacteria / Rhizobiales / Bradyrhizobiaceae / Bradyrhizobium

## Sheet: cyano-GI analysis
Species	IslandViewer 4				SIGI-CRF	SIGI-CRF parameters	Genome	LPOR location
	Islander	IslandPick	IslandPath-DIMOB	SIGI-HMM		for the found LPOR-GIs
Geitlerinema sp. PCC 7407	NA	-	yes	-	yes	MD ≤ 10, MLR =40K	NC_019703.1	2150384..2151352
Synechococcus elongatus PCC 6301	NA	-	no	no	no		NC_006576.1	1731324..1732289
Synechococcus sp. KORDI-49	NA	-	no	no	no		NZ_CP006270.1	2351300..2352250
Prochlorococcus marinus str. NATL1A	NA	-	no	no	no		NC_008819.1	541577..542590
Gloeomargarita lithophora	-	-	no	no	no		NZ_CP017675	598576..599538
Microcystis panniformis FACHB-1757	NA	-	no	no	no		NZ_CP011339.1	1553287..1554249
Thermosynechococcus elongatus BP-1	NA	-	no	no	no		NC_004113.1	576854..577822
Pseudanabaena sp. PCC 7367	-	-	no	-	no		NC_019690.1 (plasmid)	complement(276389..277354)	LPOR is located on PLASMID	plasmid pPSE7367.01
Synechocystis sp. PCC 6803	NA	-	no	no	no		NC_020286.1	2912096..2913064
Gloeobacter violaceus PCC 7421	NA	-	no	no	no		NC_005125.1	2644729..2645685
Leptolyngbya boryana NIES-2135	NA	-	no	no			NZ_AP018203.1
'Nostoc azollae' 0708	no	-	no	no			NC_014248.1
Halothece sp. PCC 7418	NA	-	no	no			NC_019779.1
Chondrocystis sp. NIES-4102	NA	-	no	-			NZ_AP018281.1
Geminocystis sp. NIES-3708	NA	-	no	-			NZ_AP014815.1
Geminocystis sp. NIES-3709	NA	-	no	-			NZ_AP014821.1
Gloeocapsa sp. PCC 7428	NA	-	no	no			NC_019745.1
Cyanobacterium aponinum PCC 10605	NA	-	no	no			NC_019776.1
Nodularia spumigena UHCC 0039	NA	-	no	-			NZ_CP020114.1
Nostocales cyanobacterium HT-58-2	NA	-	no	no			NZ_CP019636.1
Anabaena cylindrica PCC 7122	NA	-	no	no			NC_019771.1
Calothrix sp. PCC 6303	NA	-	no	-			NC_019751.1
Calothrix sp. PCC 7507	NA	-	no	no			NC_019682.1
Pleurocapsa sp. PCC 7327	NA	-	no	no			NC_019689.1

## Sheet: cyano-SIGI-CRF-GI donors
Taxonomy	Species	GI	Potential donors	Donor taxonomy
Cyanobacteria	Geitlerinema sp. PCC 7407
		GI: 2105001 2190000
			CP001799: Nitrosococcus halophilus Nc 4, collated organismn.	Proteobacteria / Gammaproteobacteria / Chromatiales / Chromatiaceae / Nitrosococcus
